# Supplementary material for: Targeting the SIRT6–TDO2/KYNA–mTOR axis rescues synaptic and cognitive deficits in fetal growth restriction offspring
Source: Exp Mol Med. 2026 Jun 11;58(6):1987–2006. doi: 10.1038/s12276-026-01739-7 (PMC13324384; doi:10.1038/s12276-026-01739-7)
Supplement: Supplementary file 2 — EMM 20251846RR source data [file 12276_2026_1739_MOESM2_ESM.xlsx]

## Sheet: Figure 1
Figure 1c
body weight			body length
Ctrl	FGR		Ctrl	FGR
1.52	1.15		3	2.5
1.44	1.03		3	2.6
1.36	1.12		3.5	2.7
1.35	1.21		2.8	3
1.5	1.13		3.2	2.6
1.47	0.95		3.3	2.5
1.37	0.97		2.9	2.7
1.46	1.14		3.1	2.6
1.54	1		3.3	2.4
1.32	1.1		3.3	2.7
1.57	1.08		3.2	2.8
1.57	1.02		3.2	2.7
1.65	1.1		3.3	2.8
	0.93			2.5
Figure 1d
Discrimination index	Ctrl								FGR
Male	39.6937	40.5583	48.9318	42.1784	44.5796	36.2554	40.2504	40.057	12.8991	6.09966	-2.5818	2.96591	5.442	-21.294	9.54724	-4.9537
Female	30.7493	38.9189	39.4286	39.3086	36.1702	48.718	45.8785	50.6386	15.9341	-0.49261	-20.5882	7.21003	3.8961	13.0952	22.1865	20.5634
Discrimination ratio	Ctrl								FGR
Male	0.69847	0.70279	0.74466	0.71089	0.7229	0.68128	0.70125	0.70029	0.5645	0.5305	0.48709	0.51483	0.52721	0.39353	0.54774	0.47523
Female	0.653747	0.694595	0.697143	0.696543	0.680851	0.74359	0.729393	0.753193	0.57967	0.497537	0.397059	0.53605	0.519481	0.565476	0.610932	0.602817
Figure 1e
Discrimination index
	Ctrl								FGR
Male	46.1857	38.6546	36.7188	41.3184	36.214	34.392	38.8097	35.1541	7.16448	13.8739	-5.2028	-6.798	6.0989	4.27136	-3.5989	9.2595
Female	36.01	48.3636	33.0317	31.5914	37.8824	35.3285	46.5495	54.853	23.8938	19.0588	12.5541	7.78443	19.0083	-11.7296	-10.5556	14.8649
Discrimination ratio
	Ctrl								FGR
Male	0.73093	0.69327	0.68359	0.70659	0.68107	0.67196	0.69405	0.67577	0.53582	0.56937	0.47399	0.46601	0.53049	0.52136	0.48201	0.5463
Female	0.68005	0.741818	0.665158	0.657957	0.689412	0.676643	0.732747	0.774265	0.619469	0.595294	0.562771	0.538922	0.595041	0.441352	0.447222	0.574324
Figure 1f
	Ctrl						FGR
Sirt1	0.687088	0.891159	1.1315	1.07314	1.40213	1.0034	1.11867	1.0237	1.08216	0.965487	0.974421	1.46634
Sirt2	0.504015	0.738833	1.71252	1.22332	1.51378	0.921396	0.758424	0.857044	0.767067	0.862587	0.577961	0.76183
Sirt3	0.554278	0.876624	0.825213	1.57804	1.61522	0.998142	1.02513	1.11758	1.08702	0.911647	0.988227	1.28439
Sirt4	0.538168	0.668692	1.03353	1.66079	1.71341	0.979555	1.3643	1.36672	1.29024	0.944679	0.886044	1.1506
Sirt5	0.532526	0.688494	0.901689	1.5108	1.88413	1.0772	1.34786	0.961805	1.43333	1.10743	0.766841	0.833037
Sirt6	1.51944	0.93683	1.12623	0.939881	0.903876	1.07473	0.486817	0.564921	0.626346	0.616503	0.662771	0.65987
Sirt7	0.509384	0.798365	0.888799	1.67145	1.39633	1.22072	1.19358	1.03635	1.16485	0.99526	0.750827	0.968128
Figure 1g					Figure 1h
Ctrl	FGR				NOR	SIRT6		NLR	SIRT6
1.01294	0.442509				35.5063	1.01294		41.8943	1.01294
1.05307	0.547927				42.6555	1.05307		37.4195	1.05307
1.05246	0.469937				36.8136	1.05246		42.0177	1.05246
1.05722	0.541507				40.899	1.05722		35.9485	1.05722
0.84874	0.457241				43.0366	0.84874		36.682	0.84874
0.975571	0.482322				42.4484	0.975571		41.3424	0.975571
					9.95763	0.442509		-3.58566	0.442509
Figure 1g					10.591	0.547927		-6.79887	0.547927
					-6.11819	0.469937		10.141	0.469937
					4.75919	0.541507		11.8269	0.541507
					-1.36986	0.457241		13.7182	0.457241
					3.31249	0.482322		21.0434	0.482322
Figure 1j					Figure 1l
CaMK2α	GFAP	Ibal1	SOX2		Ctrl	FGR
92.8571	6.66667	25	33.3333		91.993	42.236
90	12	22.2222	37.5		77.478	45.167
89.2857	6.25	20	33.3333		78.24	32.738
88.6364	15	20	35.2941		86.656	49.281
88.8889	13.3333	33.3333	26.3158		86.208	59.221
					83.117	58.393
					84.613	53.771
					89.825	55.098

## Sheet: Figure 2
Figure 2b
Figure 2d
Discrimination index
	WT								Sirt6 cKO
male	48.3929	42.521	48.4033	46.0196	47.0627	40.5063	44.5916	41.3356	4.30702	-6.52761	8.35615	6.96111	2.21849	-8.85474	5.23533	-6.80946
female	38.2148	40.5306	40.8511	46.1654	38.4615	44.0514	43.6105	41.7431	3.91418	9.21596	-8.125	-15.5007	-9.39908	1.53846	2.45227	9.02256
Discrimination ratio
	WT								Sirt6 cKO
male	0.741964	0.712605	0.742017	0.730098	0.735314	0.702532	0.722958	0.706678	0.521535	0.467362	0.541781	0.534806	0.511092	0.455726	0.526177	0.465953
female	0.691074	0.702653	0.704255	0.730827	0.692308	0.720257	0.718053	0.708715	0.519571	0.54608	0.459375	0.422497	0.453005	0.507692	0.512261	0.545113
Figure 2e
Discrimination index
	WT								Sirt6 cKO
male	39.6216	38.3903	40.157	39.7771	38.588	43.5049	39.2935	41.4162	-8.77589	-16.7196	-11.3456	3.00668	-2.36531	13.5743	4.46516	9.4804
female	37.2881	35.7143	31.2977	35.4122	39.0808	39.7378	36.7359	35.2536	12.6904	15	-17.4603	11.5147	2.92683	-21.9267	18.1431	-5.55822
Discrimination ratio
	WT								Sirt6 cKO
male	0.698108	0.691951	0.700785	0.698886	0.69294	0.717524	0.696468	0.707081	0.456121	0.416402	0.443272	0.515033	0.488173	0.567871	0.522326	0.547402
female	0.686441	0.678571	0.656489	0.677061	0.695404	0.698689	0.68368	0.676268	0.563452	0.575	0.412698	0.557574	0.514634	0.390366	0.590715	0.472209
Figure 2f
frequency
	WT								Sirt6 cKO
male	4	4	3	3	3	2	4	5	2	2	2	1	1	1	0	0
female	4	4	3	3	5	6	3	2	2	2	1	1	1	0	1	3
male
	WT								Sirt6 cKO
T	36.9338	56.4912	41.958	34.375	52.7778	48.6111	58.7413	62.9371	29.3706	26.2238	17.3611	24.6479	32	28.3333	30.11	18.66
O	20.9059	7.7193	14.3357	27.4306	10.0694	17.0139	12.2378	11.8881	22.028	17.8322	64.5833	41.9014	58	52	33.74	35.47
L	12.5435	10.5263	23.7762	29.1667	35.7639	20.8333	21.6783	4.54545	22.028	18.5315	2.08333	13.0282	8.66667	6.66667	16.49	27.29
R	29.6167	25.2632	19.9301	9.02778	1.38889	13.5417	7.34266	20.6294	26.5734	37.4126	15.9722	20.4225	1.66667	13	19.67	18.58
female
	WT								Sirt6 cKO
T	66.3333	52	45.6667	43.6667	54.6667	50	50.3333	43.24	17.17	34	21.6667	25.3333	20	31.3333	32	25
O	7.33333	10	10.3333	14	8.66667	8	2.33333	20.4	20.49	28.6667	28.3333	22.6667	28.3333	5	25.3333	28.3333
L	16	24.3333	20.3333	29.3333	24	26.6667	36.6667	22.39	41.63	31	27.3333	25	21.6667	60.6667	25	34
R	10	11.6667	19.6667	13.3333	10.3333	12.6667	9	13.97	20.71	5.33333	19	26.3333	27	3.33333	17.6667	11.6667
velocity
	WT								Sirt6 cKO
male	21.233	20.7844	22.6002	17.4766	19.4229	21.6011	13.673	20.2972	20.2986	19.022	19.6935	17.5945	18.163	13.6293	19.6006	14.225
female	15.8147	17.8922	21.0874	17.4018	15.8177	16.4821	18.8866	15.8329	16.3429	16.2312	13.9036	23.3516	17.4285	14.7061	15.6571	16.3531
Figure 2g
center%	WT								Sirt6 cKO
male	15.3848	13.3156	12.6805	13.8383	16.5637	17.7649	14.3368	14.2714	9.31588	16.4242	14.9038	11.5258	16.4539	15.7196	11.8119	13.7535
female	17.9276	22.6062	14.425	13.5013	13.5218	12.6811	15.2398	14.1835	13.1139	17.4946	16.5911	19.5619	10.4732	20.913	9.87838	20.5025
distance
	WT								Sirt6 cKO
male	937.401	569.993	730.84	696.124	989.113	572.004	858.547	1285.95	967.794	895.857	990.979	1489.9	1174.48	665.976	735.927	924.891
female	952.616	978.478	1265.38	1112.84	672.774	519.328	1043.21	1006.49	1144.25	1076.03	634.058	841.566	703.806	927.921	1243.02	967.445
velocity	WT								Sirt6 cKO
male	7.15573	5.67722	6.47334	6.10367	7.05753	5.47634	7.20258	8.46021	7.17682	6.74845	7.29465	9.25114	8.19594	5.42768	6.68114	7.43482
female	7.09584	7.49792	8.49248	7.76309	6.21501	5.15974	7.78807	7.49711	7.52796	9.14599	5.7071	5.52571	4.75545	7.08337	12.3806	8.56904
Figure 2h
entries	WT								Sirt6 cKO
male	32	18	26	24	19	27	14	26	19	19	24	19	17	14	29	14
female	34	22	21	19	38	14	34	26	19	20	22	33	27	18	12	44
time%	WT								Sirt6 cKO
male	43.8117	18.5943	43.7441	19.8781	20.6577	42.081	24.4491	19.5247	25.9272	25.8722	36.5271	40.0217	32.07	26.4462	23.7952	23.7937
female	21.4555	11.4862	11.7129	19.2792	29.3458	43.2748	45.5854	19.8571	32.0921	48.8733	29.2633	27.4919	28.8545	15.8714	19.5252	30.7282
entries%	WT								Sirt6 cKO
male	50	48.1482	43.5897	47.0588	47.6191	45.8333	40.4255	38.2353	47.0588	37.931	41.0256	50	50	42.3077	41.3043	51.3513
female	32.3529	40.9091	38.0952	31.5789	44.7368	57.1429	52.9412	42.3077	42.1053	40.9091	39.3939	48.1482	38.8889	41.6667	40.9091	50

## Sheet: Figure 3
Figure 3b
length	WT															Sirt6 cKO
Total	1.71047	1.96902	1.79486	2.03431	1.4234	2.33739	2.21983	2.01087	2.17347	2.53297	2.54671	2.7051	1.40589	1.4173	1.40953	1.2726	1.34733	1.21447	0.982281	1.19455	1.23816	0.971641	0.870241	1.1112	1.1969	1.41358	0.911113	1.0532	0.948678	1.06889
Apical	0.930851	1.37833	1.05973	1.25433	0.719506	1.19904	1.15099	1.08105	1.08249	1.42307	1.67802	1.50312	0.753155	0.803159	0.824291	0.601259	0.657247	0.8125	0.622873	0.672186	0.598385	0.470128	0.505398	0.564501	0.824454	0.774679	0.456657	0.520331	0.424462	0.672627
Basal	0.779615	0.59069	0.735127	0.779976	0.703897	1.13835	1.06884	0.929824	1.09098	1.1099	0.868692	1.20198	0.652731	0.614144	0.585241	0.671342	0.690081	0.401966	0.359408	0.522368	0.639771	0.501513	0.364843	0.546704	0.372445	0.638902	0.454456	0.53287	0.524216	0.396259
branch	WT															Sirt6 cKO
Total	18	22	19	22	21	23	22	23	23	24	27	26	15	19	18	11	13	13	13	12	13	14	10	14	15	14	12	14	13	15
Apical	10	14	12	13	11	12	12	13	12	14	17	14	7	12	11	5	6	8	8	6	7	7	6	8	9	6	6	8	6	8
Basal	8	8	7	9	10	11	10	10	11	10	10	12	8	7	7	6	7	5	5	6	6	7	4	6	6	8	6	6	7	7
Figure 3c
total	WT															Sirt6 cKO
15	2	4	3	5	6	4	4	6	4	4	6	4	4	5	4	3	5	4	3	4	4	3	4	5	4	3	4	4	3	2
25	2	6	6	6	8	6	8	6	9	5	8	7	7	7	4	4	4	5	4	5	6	3	5	6	7	5	5	5	3	6
35	5	7	8	7	12	7	8	10	13	8	8	10	11	8	9	6	7	6	4	7	7	6	6	7	8	8	6	5	5	7
45	7	7	11	7	17	10	9	10	13	13	10	12	13	8	9	6	7	7	7	7	9	7	7	8	7	8	8	6	6	8
55	8	11	11	11	11	12	11	13	14	14	12	13	14	9	8	7	9	7	8	8	9	8	11	8	5	9	9	7	6	9
65	12	7	13	12	13	12	11	12	17	13	14	14	14	9	8	8	9	7	8	8	9	9	11	7	5	6	9	8	7	9
75	13	9	10	11	9	13	14	12	19	13	14	14	15	9	10	10	8	6	9	8	9	6	9	5	4	5	8	8	6	9
85	16	11	9	10	7	16	14	12	18	12	15	17	17	9	8	11	8	8	7	7	9	8	8	6	3	6	8	9	6	7
95	14	12	8	11	7	14	14	9	16	13	11	16	17	10	7	10	7	6	4	5	10	5	5	6	4	6	5	4	6	4
105	13	12	7	10	6	15	10	7	14	12	11	13	14	8	3	10	5	5	4	5	10	6	4	5	3	4	5	4	6	4
115	11	10	7	11	5	16	10	7	14	12	10	12	12	7	3	9	5	5	4	2	9	6	4	3	3	5	5	3	7	2
125	8	7	4	10	2	16	9	3	13	13	8	9	12	8	4	7	3	4	3	2	7	8	4	4	2	5	5	3	7	1
135	7	5	3	8	3	10	7	3	8	10	7	6	11	5	3	5	2	4	4	2	6	6	4	3	3	3	3	1	9	1
145	5	6	2	6	3	7	6	3	4	10	4	6	10	5	3	5	3	5	3	3	5	7	4	3	3	2	2	0	8	1
155	4	4	3	6	3	9	5	3	4	7	5	6	8	5	4	4	3	4	2	3	3	6	3	3	2	3	2	0	5	1
165	2	5	3	5	1	5	4	2	3	6	4	6	6	6	3	2	3	2	2	5	3	6	3	1	2	3	2	0	3	1
175	2	4	3	4	1	4	4	4	4	5	3	6	5	4	4	2	3	2	2	6	2	6	1	1	3	1	2	0	3	1
185	2	3	2	4	1	4	4	4	4	3	4	6	4	4	1	2	4	3	1	4	2	5	1	1	2	0	1	0	3	2
195	2	3	2	4	1	3	3	4	5	4	4	5	3	3	1	1	3	2	1	3	2	5	0	0	2	0	1	0	3	1
205	1	3	2	3	0	3	3	4	5	4	3	5	4	3	1	0	3	3	0	3	1	4	0	0	2	0	0	0	4	1
215	1	4	2	3	0	2	4	4	4	4	3	5	4	3	1	0	3	3	0	2	1	3	0	0	1	0	0	0	2	1
225	1	3	2	2	0	2	4	4	4	4	3	5	4	3	1	0	3	3	0	2	0	2	0	0	0	0	0	0	2	1
235	1	3	2	2	0	1	3	4	4	3	3	4	5	3	0	0	2	2	0	2	0	1	0	0	0	0	0	0	2	0
245	1	3	2	1	0	1	3	4	3	3	3	4	3	2	0	0	2	1	0	1	0	1	0	0	0	0	0	0	1	0
255	1	2	2	1	0	1	2	3	2	2	2	4	3	1	0	0	1	1	0	1	0	0	0	0	0	0	0	0	1	0
265	0	2	3	1	0	0	2	3	1	1	2	4	2	1	0	0	1	0	0	1	0	0	0	0	0	0	0	0	0	0
275	0	2	3	0	0	0	2	3	1	1	1	2	1	0	0	0	0	0	0	0	0	0	0	0	0	0	0	0	0	0
285	0	1	3	0	0	0	1	2	1	1	1	1	1	0	0	0	0	0	0	0	0	0	0	0	0	0	0	0	0	0
295	0	1	1	0	0	0	1	2	0	1	0	0	0	0	0	0	0	0	0	0	0	0	0	0	0	0	0	0	0	0
305	0	0	1	0	0	0	0	2	0	0	0	0	0	0	0	0	0	0	0	0	0	0	0	0	0	0	0	0	0	0
315	0	0	0	0	0	0	0	1	0	0	0	0	0	0	0	0	0	0	0	0	0	0	0	0	0	0	0	0	0	0
apical	WT															Sirt6 cKO
15	1	2	1	1	1	1	1	1	1	1	1	1	1	1	1	1	1	1	1	1	1	1	1	1	1	1	1	1	1	1
25	1	2	2	1	3	1	1	1	3	1	1	2	2	1	1	1	1	1	1	1	2	1	1	1	2	2	1	1	1	2
35	1	2	5	1	4	2	1	1	7	1	1	4	3	1	3	1	1	1	1	1	2	1	1	2	2	3	1	1	1	2
45	3	2	6	2	6	2	1	2	7	2	1	4	5	1	2	1	1	1	1	1	3	1	2	3	2	4	1	2	2	3
55	5	6	6	6	5	5	2	2	8	4	1	6	5	1	1	1	1	2	4	1	3	2	5	2	2	5	1	2	3	3
65	5	4	5	6	5	4	2	3	9	4	3	6	6	2	1	2	2	3	4	2	3	3	5	3	3	2	2	4	3	2
75	7	6	4	5	4	4	4	3	9	3	3	6	5	3	6	4	2	3	4	2	5	3	5	2	2	3	3	4	2	2
85	7	7	2	5	4	4	4	5	9	4	4	7	6	3	3	5	2	3	3	2	5	1	6	3	2	2	5	4	2	2
95	8	8	1	6	4	5	5	4	9	3	6	7	7	3	5	5	2	5	3	2	6	2	5	4	3	3	3	3	2	2
105	7	8	3	5	5	6	4	4	6	5	5	8	7	4	3	5	1	4	4	2	6	4	4	3	4	3	2	2	2	2
115	5	7	3	6	4	8	5	3	5	5	6	6	5	5	2	5	2	4	4	2	6	4	4	3	3	3	3	3	2	2
125	4	5	2	6	3	8	5	3	4	6	4	7	6	5	4	4	2	4	5	2	6	4	4	3	2	4	4	2	2	2
135	3	5	3	5	2	7	4	3	2	7	5	5	7	6	3	4	2	3	4	3	5	5	4	4	3	4	4	1	2	1
145	2	6	1	6	3	5	5	2	2	6	5	5	8	4	3	4	2	4	3	3	5	5	4	3	3	3	3	1	2	1
155	2	4	1	5	3	4	5	2	2	6	4	5	6	4	4	3	3	5	4	3	3	6	3	3	3	3	2	0	5	1
165	2	5	2	5	1	5	4	2	3	5	5	5	6	5	4	2	3	3	2	4	3	5	3	3	2	3	2	0	3	1
175	2	3	2	3	0	4	4	2	3	5	3	7	5	6	4	2	3	2	2	5	2	5	1	1	2	3	2	0	3	1
185	2	3	2	3	0	3	4	2	4	5	3	6	5	4	1	2	4	2	1	4	2	6	1	1	2	0	1	0	3	1
195	1	3	2	4	0	4	3	3	5	3	4	5	3	4	1	1	4	3	1	3	2	5	1	1	2	0	1	0	3	2
205	1	3	2	3	0	3	3	4	5	4	4	5	4	3	1	1	3	3	1	3	1	5	0	0	2	0	0	0	3	1
215	1	4	2	3	0	3	4	4	5	4	3	5	4	3	1	0	3	3	0	2	1	4	0	0	1	0	0	0	4	1
225	1	4	2	4	0	2	4	4	4	4	3	4	4	3	1	0	3	3	0	2	0	3	0	0	0	0	0	0	2	1
235	1	4	2	3	0	2	5	5	4	4	2	5	5	3	1	0	3	3	0	2	0	2	0	0	0	0	0	0	2	1
245	1	4	3	0	0	1	3	4	4	3	3	4	4	2	0	0	2	2	0	1	0	1	0	0	0	0	0	0	2	0
255	1	2	2	0	0	0	2	3	2	3	3	4	3	1	0	0	1	1	0	1	0	1	0	0	0	0	0	0	1	0
265	0	2	3	0	0	0	2	3	2	2	2	4	2	1	0	0	1	0	0	1	0	0	0	0	0	0	0	0	1	0
275	0	2	3	0	0	0	2	2	1	1	1	3	2	0	0	0	0	0	0	0	0	0	0	0	0	0	0	0	0	0
285	0	1	1	0	0	0	0	1	1	1	0	2	0	0	0	0	0	0	0	0	0	0	0	0	0	0	0	0	0	0
295	0	1	1	0	0	0	0	1	1	1	0	1	0	0	0	0	0	0	0	0	0	0	0	0	0	0	0	0	0	0
305	0	0	0	0	0	0	0	0	0	0	0	0	0	0	0	0	0	0	0	0	0	0	0	0	0	0	0	0	0	0
basal	WT															Sirt6 cKO
15	0	0	1	3	3	3	4	5	1	3	4	1	2	0	3	2	4	3	2	2	4	2	2	3	2	1	2	0	2	4
25	1	3	3	4	5	3	6	6	2	4	6	2	3	4	3	3	4	4	3	4	4	2	3	6	4	1	5	3	2	4
35	1	5	5	6	7	5	6	8	4	6	7	3	5	6	7	5	6	5	3	6	5	3	4	5	6	3	5	3	3	5
45	2	5	5	5	9	6	7	9	6	8	9	6	8	6	7	5	6	5	6	6	6	5	5	4	5	4	7	4	4	6
55	5	5	5	6	7	9	9	9	8	10	9	6	8	7	6	5	6	5	4	6	6	5	5	4	3	4	7	5	3	7
65	6	4	7	6	6	9	8	10	7	10	10	8	8	7	7	5	6	4	4	6	6	6	6	5	2	4	6	4	4	7
75	6	4	7	6	7	9	10	8	9	9	11	8	10	7	7	6	6	3	4	6	4	5	3	3	2	4	5	4	3	7
85	7	5	6	5	4	9	9	7	9	8	11	8	10	6	4	6	6	3	3	5	4	5	2	3	2	3	4	4	4	4
95	8	4	6	5	3	9	8	5	8	8	8	9	10	6	2	5	6	2	0	3	4	4	1	3	0	3	3	3	4	2
105	6	4	5	5	2	8	6	4	10	7	7	7	9	6	1	5	4	1	0	3	3	2	0	3	0	1	2	2	4	2
115	5	4	4	5	1	8	5	4	8	6	5	5	7	4	0	4	3	1	0	1	2	2	0	0	0	1	1	1	5	0
125	4	3	4	4	0	8	5	1	9	5	3	4	6	3	0	3	1	1	0	0	1	2	0	0	0	1	1	1	5	0
135	4	1	1	3	0	4	3	0	9	4	2	2	4	2	0	1	1	0	0	0	1	1	0	0	0	0	0	0	5	0
145	4	1	1	2	0	3	2	0	4	4	0	1	3	1	0	1	0	0	0	0	0	1	0	0	0	0	0	0	4	0
155	2	0	0	1	0	2	0	0	1	2	0	1	2	1	0	1	0	0	0	0	0	1	0	0	0	0	0	0	3	0
165	2	0	0	0	0	1	0	0	0	1	0	1	1	1	0	0	0	0	0	0	0	1	0	0	0	0	0	0	2	0
175	1	0	0	0	0	0	0	0	0	0	0	0	0	0	0	0	0	0	0	0	0	1	0	0	0	0	0	0	1	0
185	0	0	0	0	0	0	0	0	0	0	0	0	0	0	0	0	0	0	0	0	0	0	0	0	0	0	0	0	0	0
195	0	0	0	0	0	0	0	0	0	0	0	0	0	0	0	0	0	0	0	0	0	0	0	0	0	0	0	0	0	0
Figure 3e
	WT															Sirt6 cKO
Total	0.945401	1.03835	0.972921	0.934393	0.9417	0.918566	1.16962	0.939214	1.04743	1.06384	0.999071	0.990509	0.954485	0.892716	0.873847	0.50544	0.459036	0.556781	0.485986	0.498353	0.581178	0.497601	0.492751	0.522361	0.548807	0.598925	0.594894	0.52804	0.498108	0.47785
Apical	0.962001	1.03744	0.960927	1.00985	1.04006	0.97907	1.29642	0.930999	1.07519	1.09961	1.09082	0.932731	0.897305	0.763021	0.810789	0.584795	0.488287	0.57727	0.518868	0.477882	0.67581	0.477428	0.52378	0.559021	0.500694	0.61343	0.625823	0.507955	0.424133	0.452717
Basal	0.928801	1.03926	0.984915	0.858937	0.843338	0.858062	1.04281	0.947429	1.01967	1.02807	0.907325	1.04829	1.01167	1.02241	0.936905	0.426084	0.429785	0.536291	0.453104	0.518824	0.486546	0.517774	0.461722	0.485702	0.59692	0.584421	0.563965	0.548125	0.572082	0.502983
Figure 3g
total	WT																														Sirt6 cKO
Mature spines	70	75	73.0769	71.4286	72.7273	73.0769	73.6842	70.9677	75.7576	75	74.0741	71.875	69.4444	75	73.6842	70.8333	75	70.3704	73.1707	75	75	66.6667	72.2222	76.4706	68.421	73.6842	74.4186	70.9677	75	75.8621	68.1818	64	63.6364	64.7059	63.1579	65	60.9756	62.069	64.5161	65.7143	64.5161	63.1579	62.5	62.5	60	65.2174	57.1429	62.963	62.5
Filopodia	10	10.7143	3.84615	9.52381	4.54545	7.69231	5.26316	6.45161	6.06061	6.25	7.40741	6.25	8.33333	7.14286	5.26316	8.33333	4.16667	7.40741	7.31707	10	8.33333	9.52381	5.55556	5.88235	10.5263	5.26316	4.65116	6.45161	5	3.44828	4.54545	8	9.09091	5.88235	7.89474	5	7.31707	6.89655	6.45161	5.71429	6.45161	5.26316	6.25	8.33333	6.66667	4.34783	9.52381	7.40741	12.5
Others	20	14.2857	23.0769	19.0476	22.7273	19.2308	21.0526	22.5806	18.1818	18.75	18.5185	21.875	22.2222	17.8571	21.0526	20.8333	20.8333	22.2222	19.5122	15	16.6667	23.8095	22.2222	17.6471	21.0526	21.0526	20.9302	22.5806	20	20.6897	27.2727	28	27.2727	29.4118	28.9474	30	31.7073	31.0345	29.0323	28.5714	29.0323	31.5789	31.25	29.1667	33.3333	30.4348	33.3333	29.6296	25
apical	WT															Sirt6 cKO
Mature spines	70	75	73.0769	71.4286	72.7273	73.0769	73.6842	70.9677	75.7576	75	74.0741	71.875	69.4444	75	73.6842	68.1818	64	63.6364	64.7059	63.1579	65	60.9756	62.069	64.5161	65.7143	64.5161	63.1579	62.5	62.5	60
Filopodia	10	10.7143	3.84615	9.52381	4.54545	7.69231	5.26316	6.45161	6.06061	6.25	7.40741	6.25	8.33333	7.14286	5.26316	4.54545	8	9.09091	5.88235	7.89474	5	7.31707	6.89655	6.45161	5.71429	6.45161	5.26316	6.25	8.33333	6.66667
Others	20	14.2857	23.0769	19.0476	22.7273	19.2308	21.0526	22.5806	18.1818	18.75	18.5185	21.875	22.2222	17.8571	21.0526	27.2727	28	27.2727	29.4118	28.9474	30	31.7073	31.0345	29.0323	28.5714	29.0323	31.5789	31.25	29.1667	33.3333
basal	WT															Sirt6 cKO
Mature spines	70.8333	75	70.3704	73.1707	75	75	66.6667	72.2222	76.4706	68.421	73.6842	74.4186	70.9677	75	75.8621	65.2174	57.1429	62.963	62.5	58.3333	60	60	60.8696	59.2593	63.1579	58.0645	61.5385	62.8571	62.5	65
Filopodia	8.33333	4.16667	7.40741	7.31707	10	8.33333	9.52381	5.55556	5.88235	10.5263	5.26316	4.65116	6.45161	5	3.44828	4.34783	9.52381	7.40741	12.5	8.33333	10	6.66667	8.69565	7.40741	5.26316	9.67742	7.69231	5.71429	6.25	5
Others	20.8333	20.8333	22.2222	19.5122	15	16.6667	23.8095	22.2222	17.6471	21.0526	21.0526	20.9302	22.5806	20	20.6897	30.4348	33.3333	29.6296	25	33.3333	30	33.3333	30.4348	33.3333	31.5789	32.2581	30.7692	31.4286	31.25	30
Figure 3i							Figure 3j
WT			Sirt6 cKO				WT	Sirt6 cKO
PSD length	area(nm2)	PSD thickness (Area/length)	PSD length	area(nm2)	PSD thickness (Area/length)		7	8
220.13	15122.3	68.697	325.49	9125.23	28.0354		16	10
272.11	19174.3	70.4654	174.76	5002.94	28.6275		6	15
305.63	18239.7	59.6789	240.45	9006.37	37.4563		22	10
315.04	18340	58.2148	342.14	12244.7	35.7887		21	12
255.83	12323.1	48.1693	299.94	9276.65	30.9284		6	10
237.8	11710.1	49.2436	143.16	2667.82	18.6352		4	18
471.53	27240.4	57.7702	383.71	16246	42.3394		19	6
461.27	22602.9	49.0014	156.2	5678.28	36.3526		4	10
399.23	23249.7	58.2364	349.65	11162.1	31.9236		24	12
482.43	24257.5	50.2818	505.87	20525	40.5737		19	7
484.63	31328.2	64.6435	175.33	4180.72	23.8449		13	8
271.66	10243.4	37.7067	160.07	5772.75	36.0639		10	6
188.39	11112.7	58.9877	201.09	7373.46	36.6675		22	12
206.28	10531.3	51.0535	136.82	2940.3	21.4903		37	8
365.31	15597.7	42.6972	167.28	4433.16	26.5014		23	9
369.61	21043.7	56.9348	162.17	4223.14	26.0414		14	12
311.61	18563.8	59.5739	150.68	4172.05	27.6881		17	6
355.6	16253.5	45.7074	201.27	5494.62	27.2997		11	5
321.83	15104	46.9315	175.89	6147.39	34.9502		15	7
260.79	11262.6	43.1864	384.65	10217.3	26.5625		17	6
208.92	10055.7	48.1318	177.09	5511.65	31.1234		27	5
311.67	16669.1	53.4831	147.73	4024.47	27.2421		25	10
306.01	13978.9	45.6812	328.31	7742.41	23.5826		18	7
316.75	15861	50.074	174.82	3366.19	19.2552		11	7
259.38	13406.4	51.6863	395.82	10682.7	26.9888		24	14
381.96	22160.6	58.0181	376.6	14389.3	38.2085		18	6
251.59	12388.5	49.2408	125.8	3212.76	25.5386		22	13
368.46	17472.5	47.4203	187.87	4064.2	21.633		14	15
198.05	10028	50.6337	329.1	11363.9	34.5301		20	12
291.79	15359.5	52.6389	377.61	7169.11	18.9855		14	18
266.7	11680.7	43.7973	545.9	23811.9	43.6195		19	11
220.46	11788.8	53.4736	291.29	11273	38.7004		23	5
350.59	21646.3	61.7426	188.28	6425.52	34.1275		27	16
283.34	15043.7	53.0942	513.68	19395.8	37.7585		12	8
204.71	12238.8	59.7859	197.98	4631.83	23.3954		14	14
203.17	9925.09	48.8512	439.43	13259.7	30.1749		30	10
245.68	13502.6	54.9602	150.47	4546.68	30.2165		16	4
295.36	16461.8	55.7345	217.24	7373.46	33.9415		36	12
190.91	8498.51	44.5158	198.32	7583.48	38.2386		19	5
207.3	9973.46	48.1112	221.1	6476.61	29.2927		25	11
317.73	18249.2	57.4361	167.4	4143.67	24.7531		29	8
434.89	23091	53.0962	403.4	11761.2	29.1552		12	17
213.54	10279.7	48.1395	484.07	14219	29.3739		23	16
362.68	21723	59.8959	371.95	7089.65	19.0608		16	10
277.23	16637.1	60.0119	162.87	3343.32	20.5275		26	4
256.6	14695.8	57.2714	171.8	4450.19	25.9033		27	12
307.05	19997.5	65.1277	274.08	8713.05	31.7902		15	11
397.65	20746.7	52.1733	179	6595.81	36.8481		22	14
328.86	13015.7	39.5781	290.72	9876.69	33.9732		25	9
440.68	27143.9	61.5954	251.46	6612.34	26.2958		16	6
207.77	10415.9	50.132	169.56	4115.29	24.2704		18	4
217.38	9104.72	41.8839	204.8	5392.44	26.3303		17	11
211.09	10160.5	48.1335	185.85	6414.17	34.5126		16	5
252.42	14360.9	56.893	323.36	9348.8	28.9114		22	13
215.44	10552.2	48.9796	362.4	11494.4	31.7175		18	8
328.41	16256.8	49.5015	183.64	6147.39	33.4752		27	5
364.72	22512	61.7242	214.75	7401.84	34.4672		24	12
324.81	15723.2	48.4075	409.85	14128.2	34.4716		16	6
273.44	11278.7	41.2475	288.53	8696.03	30.1391		20	9
436.23	19112	43.8117	277.56	7674.3	27.6492
Figure 3k																Figure 3l
	WT							Sirt6 cKO								WT	Sirt6 cKO
-10	81.8655	87.5912	73.1605	70.7206	89.8942	97.4714	83.669	86.8464	79.4609	96.3497	86.8206	96.1516	85.9767	86.8289		214.724	200.644
-9.5	84.2937	81.1903	76.9446	83.3388	83.02	95.3244	95.3827	88.5445	86.3608	94.6933	88.8564	95.6347	89.8347	88.3389		179.579	170.897
-9	90.1908	83.8855	87.0357	68.373	93.3314	92.7481	83.1112	84.1779	81.0189	93.0368	96.4008	94.6008	93.1415	95.8893		226.309	188.324
-8.5	90.5377	89.6126	90.5046	79.8174	88.8367	100.048	94.2671	80.7817	81.4641	96.9018	94.365	93.8254	99.2039	101.93		280.373	180.527
-8	89.1501	91.297	90.8199	84.5126	84.8707	99.6183	84.2268	98.248	95.264	84.2024	98.1971	99.5118	91.4881	110.235		244.433	138.412
-7.5	83.5999	83.2117	96.1808	88.9142	92.5382	107.347	107.096	91.2129	92.5931	103.804	96.8798	92.533	95.8971	96.6443		281.744	165.753
-7	94.7003	92.6446	96.8115	80.6977	81.1692	109.924	92.5937	92.6685	94.1511	105.46	95.6823	102.355	93.1415	95.8893		181.116	150.705
-6.5	87.4157	90.2864	87.3511	97.7176	89.6299	103.912	99.2873	100.916	95.9317	96.3497	95.0835	99.2533	89.8347	88.3389
-6	85.3344	93.9921	83.8823	83.9257	80.376	99.6183	99.8451	92.4259	99.7156	90	96.281	106.749	101.409	99.6644
-5.5	85.3344	92.3077	90.8199	92.4356	86.1927	104.771	106.539	101.644	111.29	109.049	99.2748	106.361	86.5279	98.9094
-5	99.5567	100.056	97.4422	95.3701	96.7685	97.042	107.654	104.798	98.8253	94.9693	99.0353	105.844	95.8971	96.6443
-4.5	94.7003	95.0028	93.658	91.2618	111.31	98.3302	102.076	96.3073	103.945	89.1718	104.544	108.429	95.8971	114.01
-4	101.638	103.088	91.7659	93.0225	98.6193	91.0305	91.4781	100.431	112.848	106.564	100.951	100.804	99.755	104.95
-3.5	103.719	99.3824	103.749	101.826	109.988	94.0363	90.9204	101.159	107.728	98.0061	101.67	110.885	92.0392	99.6644
-3	102.679	105.446	104.695	102.119	104.436	100.477	113.232	92.9111	103.054	105.184	105.981	96.7978	95.8971	101.93
-2.5	101.985	111.847	109.425	108.282	113.425	98.7595	99.2873	105.04	103.945	94.4172	106.101	96.7978	110.227	95.1342
-2	111.004	109.152	105.957	120.606	103.907	99.6183	97.6139	100.189	102.164	112.638	100.592	89.5606	100.857	96.6443
-1.5	113.779	109.489	110.371	118.259	114.483	104.342	102.634	110.135	97.935	104.908	101.909	93.4377	103.613	106.46
-1	118.636	116.901	119.832	121.487	108.138	101.336	113.79	111.59	95.264	102.147	99.8736	93.05	113.533	86.8289
-0.5	115.861	105.109	117.309	117.672	117.656	89.7424	108.212	111.833	101.051	100.215	100.832	100.287	115.187	107.97
0	120.37	111.174	109.425	122.074	117.656	100.048	89.247	107.709	102.832	106.012	102.748	103.518	119.596	98.1544
0	121.411	110.837	145.375	138.507	117.92	115.506	95.3827	120.323	118.857	117.607	112.927	94.2131	100.306	91.3591
0.5	112.739	107.805	155.151	123.248	132.726	112.5	112.117	115.957	121.974	115.399	112.448	98.9948	101.96	98.1544
1	104.413	119.596	144.744	140.854	121.886	127.958	90.3626	118.14	132.212	118.436	114.244	102.743	100.857	91.3591
1.5	119.329	105.446	157.673	151.125	142.244	116.794	98.7295	135.364	114.406	97.454	112.927	98.2194	101.409	92.8691
2	117.248	112.184	158.935	137.04	127.174	126.24	103.75	123.72	128.874	124.233	115.561	98.7364	101.409	99.6644
2.5	111.351	90.2864	166.503	131.464	130.875	133.97	99.2873	121.294	126.425	117.055	115.202	94.73	111.88	93.6242
3	132.858	110.5	175.333	149.951	121.886	114.218	94.2671	126.388	135.328	97.7301	115.202	98.2194	120.147	94.3792
3.5	128.001	104.773	166.503	149.364	122.679	128.817	102.634	137.305	134.661	107.945	113.046	100.416	111.88	74.7483
4	126.614	114.206	176.279	143.789	129.818	131.393	88.6892	131.968	133.548	116.503	117.477	96.7978	109.675	78.5235
4.5	124.533	117.237	187.316	138.507	114.483	118.941	102.076	134.636	142.451	105.184	112.208	100.029	115.738	86.8289
5	121.758	114.879	177.856	141.148	117.127	120.229	108.212	133.181	143.341	111.81	120.95	103.13	115.738	89.849
5.5	120.37	115.216	174.387	144.669	113.69	133.111	88.6892	144.582	142.228	123.957	125.74	105.844	124.005	90.604
6	135.633	116.564	182.27	138.213	111.575	118.941	91.4781	140.458	131.099	113.19	125.74	108.946	127.863	104.195
6.5	116.901	110.163	181.325	140.561	114.747	133.97	100.403	135.849	142.228	118.988	117.238	106.749	134.476	102.685
7	117.595	101.741	174.387	139.094	108.931	130.105	102.076	155.499	137.554	110.429	119.034	106.361	124.005	91.3591
7.5	130.083	113.869	179.748	141.735	104.7	121.088	87.0158	147.251	156.028	108.497	123.345	108.041	127.312	94.3792
8	131.124	100.73	184.793	133.518	106.022	134.828	107.096	158.41	140.67	115.675	119.752	105.844	137.232	87.5839
8.5	108.923	118.585	181.64	131.171	103.378	136.116	97.6139	151.375	149.128	116.779	119.752	115.537	133.925	98.1544
9	124.533	111.847	185.109	135.866	104.965	137.834	93.1515	166.658	154.248	112.638	122.148	112.952	131.721	101.174
9.5	131.817	113.532	183.532	132.344	101.792	136.546	100.961	156.226	146.012	119.264	130.53	113.986	145.499	106.46
10	122.451	120.269	173.125	144.669	95.1821	136.546	100.961	176.119	148.906	114.018	125.74	108.558	137.783	107.97
10.5	131.817	113.195	178.171	145.843	98.3549	136.975	95.3827	162.291	142.006	115.675	131.728	119.285	144.397	103.44
11	120.023	117.237	165.557	141.148	89.6299	125.382	92.0359	183.881	145.344	107.669	130.53	113.211	147.153	100.419
11.5	132.164	121.28	153.889	142.321	94.6534	137.834	97.6139	168.598	154.915	110.982	129.333	119.931	145.499	102.685
12	125.226	118.248	157.043	134.398	94.1246	143.845	95.9405	177.332	140.002	109.049	134.123	121.094	148.806	104.95
12.5	114.473	112.521	166.819	134.985	95.7109	189.79	93.7093	169.569	148.46	106.288	135.32	118.897	150.459	110.99
13	132.858	130.713	148.213	139.094	105.493	197.09	93.7093	175.148	152.467	103.528	126.938	119.543	148.806	110.235
13.5	138.061	125.323	159.25	136.159	104.436	191.937	93.1515	189.461	143.119	111.258	128.135	120.577	154.317	100.419
14	131.124	129.029	156.412	134.105	96.2397	218.988	89.8048	186.792	143.786	98.2822	137.715	117.734	147.153	105.705
14.5	138.061	108.141	170.287	134.985	102.585	207.824	94.2671	184.852	151.577	122.301	131.728	115.149	146.05	108.725
15	138.408	120.606	169.341	141.441	97.5617	217.271	90.9204	194.07	152.69	113.466	134.123	110.368	159.277	119.295
15.5	145.346	122.291	164.296	131.171	102.056	227.147	81.9957	186.55	150.686	116.503	134.123	115.925	149.908	109.48
16	123.492	122.628	167.764	128.236	107.609	203.53	95.3827	188.491	158.922	121.749	129.333	115.408	155.419	117.785
16.5	139.796	109.826	170.918	130.877	104.7	210.83	95.3827	191.402	148.906	116.503	134.123	116.571	157.073	109.48
17	141.183	132.734	167.764	129.997	104.172	222.853	93.7093	194.07	142.673	127.822	137.715	115.537	149.908	114.765
17.5	125.92	112.184	168.08	114.444	118.449	212.118	98.7295	184.367	143.341	111.534	132.925	115.537	152.664	120.05
18	141.53	126.334	161.458	118.552	118.713	222.424	95.9405	192.129	149.796	122.577	138.913	112.823	146.601	113.255
18.5	143.612	123.975	167.764	130.584	127.438	218.13	94.8249	199.164	152.467	111.534	134.123	113.469	149.908	110.235
19	144.999	104.436	177.225	123.541	115.805	209.542	103.192	195.04	156.251	117.331	135.32	107.783	151.561	116.275
19.5	144.652	109.826	163.35	122.367	117.127	217.7	116.579	185.822	153.58	115.675	137.715	114.891	146.05	115.52
20	142.571	138.798	177.54	129.703	117.656	214.695	113.232	170.054	150.464	106.564	134.123	113.469	152.664	121.56
20.5	142.918	125.997	172.81	127.062	124.53	214.265	99.8451	176.119	158.922	109.601	136.518	114.245	147.704	117.03
21	140.489	121.954	181.955	135.279	105.493	224.571	112.117	172.965	169.828	110.429	135.32	107.007	149.357	124.581
21.5	145.346	128.355	193.308	135.866	123.472	208.683	102.076	188.733	158.699	108.773	137.715	105.327	139.437	117.03
22	159.221	110.5	174.702	138.507	104.965	215.124	100.961	184.367	151.577	122.577	138.913	112.823	142.192	124.581
22.5	130.43	124.986	178.802	137.04	122.415	235.735	118.81	187.035	146.902	111.534	137.715	117.734	144.948	126.846
23	138.408	103.088	185.424	128.53	113.425	224.571	103.75	187.52	159.144	101.043	137.715	108.946	143.846	119.295
23.5	148.815	121.617	180.694	136.453	123.472	215.124	101.518	186.065	156.473	113.19	141.308	118.38	138.334	126.846
24	150.549	119.259	178.486	140.267	111.575	229.294	94.2671	162.291	151.131	104.08	144.9	118.768	143.846	126.091
24.5	151.937	110.5	183.216	148.19	116.598	225.429	102.076	178.059	152.69	110.429	138.913	124.713	143.846	127.601
25	163.384	114.879	193.308	154.646	121.886	234.017	112.674	178.544	155.138	102.423	141.308	118.897	146.05	124.581
25.5	152.631	122.291	184.478	151.125	132.991	224.571	103.192	174.663	175.17	111.258	140.11	127.297	152.113	117.03
26	160.262	130.039	206.868	137.04	140.922	234.447	110.443	170.782	149.128	115.951	150.888	128.719	150.459	126.846
26.5	150.896	123.975	192.677	142.615	136.163	222.424	98.1717	182.911	165.376	112.914	137.715	124.196	154.317	84.5638
27	149.856	119.596	191.731	158.461	138.543	221.136	97.0561	171.752	169.606	113.742	142.506	129.236	143.294	137.416
27.5	153.324	118.585	205.291	145.843	163.396	250.334	96.4983	176.604	160.702	105.46	142.506	133.113	157.073	132.886
28	141.183	113.195	191.731	137.626	165.511	220.706	91.4781	188.248	162.928	115.399	140.11	125.618	150.459	129.111
28.5	155.406	119.933	196.776	153.179	176.88	238.74	113.232	188.005	173.389	117.331	148.493	138.283	148.806	132.131
29	146.733	117.911	198.984	141.148	169.477	238.311	97.6139	180.728	154.693	123.129	141.308	131.821	153.215	133.641
29.5	147.08	116.227	195.83	153.766	179.524	217.271	122.715	189.218	178.731	125.614	140.11	129.236	150.459	133.641
30	149.509	129.702	193.623	157.287	176.087	216.412	111.001	187.278	169.828	131.963	149.691	133.113	149.908	135.151
30.5	144.999	123.638	204.029	164.036	187.191	228.006	99.2873	197.709	164.041	139.693	143.703	135.698	149.357	139.681
31	156.099	128.018	196.776	167.851	188.778	216.412	101.518	185.337	169.606	137.209	143.703	133.113	154.317	123.826
31.5	161.996	115.89	206.868	158.461	185.87	218.559	104.307	188.005	160.257	155.706	148.493	136.99	154.317	132.886
32	159.221	149.579	187.001	179.589	206.228	228.006	98.7295	196.981	165.599	138.865	146.098	135.698	160.931	147.987
32.5	157.834	124.649	205.606	178.415	214.16	230.582	118.252	187.035	167.157	143.282	147.296	130.528	158.726	154.782
33	162.343	136.44	192.992	174.601	217.068	222.424	103.192	197.709	163.373	153.221	148.493	136.99	148.806	154.782
33.5	170.322	124.649	197.407	175.481	214.424	211.26	98.7295	201.105	159.589	157.086	146.098	130.528	163.135	162.332
34	158.181	131.387	199.615	188.98	229.495	213.836	112.674	201.348	160.48	148.528	148.493	136.99	146.601	144.966
34.5	164.078	129.029	182.27	192.207	233.461	225	107.654	194.555	158.477	154.601	146.098	139.575	163.135	147.987
35	167.547	138.462	203.083	191.034	222.356	245.611	107.654	192.129	169.383	150.184	149.691	142.16	153.766	159.312
35.5	164.772	124.312	212.228	198.957	226.322	230.153	110.443	197.709	159.144	159.294	152.086	134.405	154.868	147.232
36	182.116	123.302	198.353	200.424	225.529	212.548	114.906	202.803	170.941	172.27	149.691	138.283	163.686	148.742
36.5	167.894	127.681	198.984	207.173	241.128	239.599	92.5937	201.348	166.712	166.196	156.876	136.99	154.317	151.762
37	167.547	132.734	187.631	212.749	233.725	215.553	126.061	191.402	161.37	166.196	150.888	133.113	162.584	151.007
37.5	178.3	108.815	199.299	220.085	237.162	206.966	101.518	193.1	164.264	176.687	159.271	128.848	158.726	154.782
38	173.444	153.285	210.967	218.618	232.403	206.536	112.117	194.313	165.599	174.202	150.888	138.283	159.828	151.007
38.5	165.812	151.937	202.137	224.78	223.678	211.26	118.81	195.283	158.254	172.27	155.678	134.405	164.789	156.292
39	177.953	127.007	222.95	222.726	237.691	215.983	117.137	188.733	166.935	167.577	154.481	138.283	160.38	141.946
39.5	172.403	125.997	223.896	228.888	242.714	206.966	131.082	203.046	166.044	171.718	153.283	139.575	164.238	147.987
40	175.525	132.398	219.481	230.355	242.714	211.689	123.83	190.189	156.251	171.994	161.666	139.575	159.277	159.312
40.5	181.769	110.5	220.112	228.008	242.979	229.723	128.292	202.076	158.922	167.577	159.271	130.528	152.113	151.762
41	190.788	145.536	225.473	245.615	249.324	231.441	126.619	195.283	163.151	164.816	153.283	140.867	163.135	154.027
41.5	184.891	122.291	228.311	242.093	260.164	255.916	124.946	184.609	155.138	164.816	159.271	138.283	153.766	157.047
42	167.2	137.788	228.626	241.213	253.026	243.464	161.202	192.372	165.822	180	164.061	130.528	170.3	160.822
42.5	174.831	141.494	217.274	240.919	237.955	243.034	133.313	191.159	168.493	176.135	154.481	133.113	159.277	157.047
43	189.748	111.51	226.734	248.843	250.911	249.046	146.142	183.881	164.486	167.024	165.258	138.283	161.482	154.782
43.5	191.135	134.082	240.61	250.016	238.749	249.475	133.87	193.1	161.37	179.448	152.086	135.698	158.175	154.782
44	174.484	162.718	236.195	262.048	242.979	242.176	144.469	199.892	171.609	187.73	167.654	139.575	163.135	149.497
44.5	170.669	141.494	234.933	250.603	248.267	252.481	151.162	199.892	164.486	174.755	161.666	138.283	158.726	166.107
45	199.113	153.622	230.519	259.113	240.864	253.34	152.835	191.159	166.267	171.442	164.061	134.405	158.175	146.476
45.5	193.216	141.157	237.141	267.916	240.864	259.781	137.217	196.011	164.486	185.245	165.258	135.698	164.789	157.802
46	203.276	148.568	239.033	260.287	246.152	253.34	147.257	195.768	158.031	189.11	174.839	146.037	169.749	163.087
46.5	201.889	154.632	240.61	265.276	244.301	248.187	152.835	197.709	162.483	171.442	167.654	140.867	165.891	151.007
47	192.523	147.221	226.104	272.025	252.762	244.752	174.589	193.1	162.26	186.35	170.049	143.452	173.056	163.842
47.5	191.482	160.359	244.078	278.187	239.542	259.781	146.7	202.561	174.28	167.853	167.654	135.698	164.238	158.557
48	207.786	151.6	232.726	268.503	230.288	260.639	151.162	192.615	165.822	179.448	172.444	135.698	171.953	159.312
48.5	197.379	159.686	227.05	279.361	239.806	261.069	174.589	188.976	160.257	178.62	173.641	146.037	163.686	156.292
49	217.845	150.253	240.925	276.133	244.83	267.51	157.298	212.022	169.828	176.687	172.444	142.16	166.442	151.762
49.5	201.195	152.274	234.618	287.577	242.714	265.792	165.107	199.892	164.931	175.031	173.641	139.575	173.056	154.782
50	207.092	162.718	233.987	277.307	246.152	274.38	160.645	194.798	167.38	172.546	176.036	140.867	171.402	147.232
50.5	207.092	170.129	241.871	265.569	247.474	274.809	152.835	196.253	170.051	196.564	176.036	135.698	170.851	151.007
51	223.049	168.108	230.203	272.905	241.921	283.826	166.222	204.501	169.383	187.178	182.024	139.575	164.789	164.597
51.5	202.582	165.75	229.888	279.067	239.277	278.244	182.956	200.62	174.502	197.669	173.641	148.621	169.749	160.067
52	215.417	163.728	228.311	279.948	235.576	267.51	169.012	207.412	175.17	197.669	179.629	139.575	174.158	159.312
52.5	212.295	173.161	235.564	274.079	235.311	268.368	163.434	205.714	163.819	198.221	177.234	140.867	174.709	147.232
53	217.845	155.643	235.88	274.079	232.667	281.679	189.092	206.927	171.164	189.11	174.839	147.329	170.3	159.312
53.5	210.214	178.551	227.68	279.654	240.599	282.968	190.208	204.501	167.602	179.724	184.419	131.821	165.891	163.842
54	209.867	175.856	233.987	284.056	244.565	280.391	181.841	205.957	170.273	179.448	179.629	136.99	170.3	147.987
54.5	213.683	180.91	229.257	276.426	245.623	291.985	187.419	189.703	174.057	183.865	177.234	139.575	173.607	149.497
55	221.661	185.289	232.411	292.86	244.036	285.544	175.705	199.407	171.831	182.761	179.629	135.698	169.198	151.762
55.5	209.52	192.364	230.519	287.577	248.002	283.826	185.745	201.59	159.367	178.344	184.419	140.867	166.993	154.782
56	227.905	192.027	215.697	291.979	252.497	280.391	185.745	205.957	167.602	186.35	183.221	131.821	155.971	143.456
56.5	208.133	188.995	215.697	293.446	258.578	284.256	182.956	200.135	175.393	182.209	186.814	125.359	164.238	135.151
57	215.764	176.867	216.013	282.589	242.45	279.532	184.072	209.111	168.27	200.982	179.629	139.575	163.686	150.252
57.5	232.068	186.3	217.589	281.415	251.968	291.126	181.841	195.04	169.16	200.153	178.431	142.16	158.175	147.987
58	201.889	190.343	218.535	281.709	244.301	288.979	201.921	189.461	165.599	187.454	180.826	140.867	153.215	141.191
58.5	219.233	187.31	216.643	280.828	244.83	293.702	169.012	195.526	173.834	188.006	183.221	142.16	159.277	147.232
59	220.967	199.775	216.643	285.817	244.036	279.103	194.67	199.65	179.177	199.325	191.604	135.698	162.584	148.742
59.5	218.192	197.754	219.797	266.156	248.796	284.256	216.982	200.62	184.296	178.896	182.024	133.113	155.971	143.456
[truncated: 11 more columns]

## Sheet: Figure 4
Figure 4b
WT+AAV-Ctrl	WT+AAV-SIRT6	Sirt6 cKO+AAV-Ctrl	Sirt6 cKO+AAV-SIRT6	Sirt6 cKO+AAV-R65A
1.24738	168.123	0.300288	371.085	182.475
0.9874	176.812	0.401525	260.209	211.118
0.916666	181.534	0.409325	215.428	299.346
Figure 4e
length						branches
WT+AAV-Ctrl	WT+AAV-SIRT6	Sirt6 cKO+AAV-Ctrl	Sirt6 cKO+AAV-SIRT6	Sirt6 cKO+AAV-R65A		WT+AAV-Ctrl	WT+AAV-SIRT6	Sirt6 cKO+AAV-Ctrl	Sirt6 cKO+AAV-SIRT6	Sirt6 cKO+AAV-R65A
1.96025	2.2494	1.36984	2.05295	1.5653		26	32	17	28	19
1.94266	2.46912	1.2826	2.06732	1.42602		30	30	17	27	18
1.9067	2.35738	1.49512	2.35933	1.21557		24	33	19	27	16
2.00906	2.3731	1.27224	2.24279	1.40469		28	26	14	22	18
2.02115	2.44738	1.3843	2.11293	1.63571		27	28	19	29	15
1.89775	2.37044	1.53252	2.30002	1.31665		26	31	22	23	13
2.46742	2.59507	1.63813	2.20579	1.26647		29	36	18	20	13
2.49859	2.308	1.48993	2.19845	1.27565		35	27	19	22	18
1.80518	2.16122	1.58121	2.05501	1.50325		25	28	18	29	18
2.16368	2.22249	1.21383	2.29595	1.3126		31	31	15	22	15
2.28562	2.28189	1.53893	2.16252	1.50333		28	30	16	30	17
1.89099	2.10069	1.55579	2.214	1.38953		29	26	19	29	15
2.05816	2.24094	1.45493	2.09533	1.47435		30	26	18	28	17
1.80329	1.84554	1.1561	2.18436	1.39935		29	25	16	29	16
2.18837	2.30047	1.41581	2.05822	1.69236		31	29	18	30	17
Figure 4f
	WT+AAV-Ctrl															WT+AAV-SIRT6															Sirt6 cKO+AAV-Ctrl															Sirt6 cKO+AAV-SIRT6
15	2	5	3	4	1	2	5	5	4	6	5	6	3	5	3	4	4	4	4	7	3	4	2	2	3	5	4	6	3	7	4	2	5	3	4	4	5	2	1	2	3	1	3	4	2	5	5	0	3
25	4	10	7	5	2	3	7	6	9	8	7	6	5	6	7	4	6	8	4	8	6	6	7	5	7	6	4	7	6	7	4	5	7	5	6	5	4	4	3	5	5	3	4	4	3	9	9	3	7
35	6	11	8	11	5	6	8	7	12	11	9	9	6	7	9	11	8	9	7	10	7	7	9	8	9	10	6	7	7	8	5	6	10	6	7	10	5	5	5	6	5	5	7	6	5	11	12	5	10
45	7	13	10	12	9	7	9	10	13	14	11	10	8	10	10	11	9	11	10	12	11	9	10	10	11	13	10	11	12	10	5	8	12	9	11	11	6	7	7	9	6	9	9	9	6	11	13	8	13
55	12	12	12	13	11	11	10	12	12	15	12	12	10	10	11	13	12	16	12	17	12	10	16	14	10	14	13	15	14	11	7	10	11	8	8	13	9	12	10	10	6	9	9	7	7	10	15	9	14
65	14	12	12	12	12	15	13	13	15	15	12	13	12	10	11	13	15	12	10	17	15	12	15	19	12	13	16	17	13	14	8	10	12	9	10	10	11	13	10	11	5	10	10	6	9	15	13	11	13
75	13	12	14	17	11	18	13	16	13	14	14	10	10	10	12	16	15	17	11	19	12	17	18	20	13	14	14	16	17	16	9	11	14	10	7	10	13	13	10	10	7	11	10	8	10	12	15	11	14
85	12	16	13	12	16	13	16	13	13	11	15	11	12	11	15	14	13	14	9	20	12	16	16	17	11	14	15	21	12	17	9	14	12	10	7	9	12	13	11	10	8	11	8	8	10	11	15	13	14
95	16	14	13	12	11	11	12	12	15	12	12	11	13	10	12	15	13	9	8	20	11	18	15	15	13	9	12	12	12	17	8	12	11	9	6	6	13	11	12	9	8	11	7	8	10	11	12	15	17
105	12	12	9	10	11	9	11	8	11	9	9	7	13	10	8	13	12	5	7	17	10	15	11	13	13	8	8	10	10	12	8	6	10	8	5	4	11	8	9	7	9	10	5	7	8	9	10	17	16
115	11	12	7	10	10	7	10	4	8	6	9	6	10	10	6	12	12	5	7	14	8	13	10	9	14	7	5	7	9	8	8	5	8	5	5	4	10	5	7	3	8	6	5	5	7	3	6	15	13
125	8	5	5	7	9	5	9	5	4	5	8	5	7	6	5	6	9	5	3	10	8	11	8	7	12	7	5	6	7	5	6	2	5	6	5	4	7	4	7	4	5	5	3	3	8	5	3	13	10
135	7	3	4	4	10	4	6	4	4	6	8	7	7	7	3	7	6	3	5	8	9	11	7	4	8	7	5	5	5	3	6	2	3	5	3	3	6	3	8	3	5	5	4	3	6	4	5	10	4
145	6	4	3	6	8	3	6	5	3	5	6	4	6	4	4	6	6	2	3	8	10	9	7	7	6	8	6	6	5	3	4	2	3	4	4	4	5	1	7	3	6	4	4	2	2	7	5	5	5
155	4	5	5	6	5	3	5	5	2	5	6	6	6	4	3	5	5	1	3	5	10	8	8	5	6	8	5	4	5	6	2	1	2	4	5	3	3	3	5	3	5	3	4	3	2	2	3	3	6
165	4	4	4	6	3	2	5	5	3	3	8	7	3	5	4	4	6	0	3	4	7	7	7	7	6	8	5	5	5	3	2	0	1	4	6	3	2	3	4	2	6	3	4	2	2	2	5	3	3
175	4	1	4	5	3	3	3	7	2	3	7	4	6	3	4	4	7	0	2	1	6	6	5	8	6	7	5	6	6	4	1	0	1	2	2	3	1	2	2	1	6	3	4	2	2	2	4	4	1
185	2	4	3	3	3	3	5	4	2	4	7	4	4	4	4	4	5	0	1	0	4	6	5	4	8	6	5	8	3	4	1	0	0	1	1	1	1	2	2	0	5	3	3	2	3	3	4	3	3
195	2	2	3	3	3	3	5	6	1	5	6	3	4	4	3	4	3	0	0	0	5	6	4	3	5	6	5	4	3	5	1	0	0	0	1	0	0	2	1	0	6	1	3	1	3	3	3	3	4
205	4	3	3	3	4	3	4	5	1	5	5	2	2	3	3	2	5	0	0	0	4	2	4	3	4	4	5	5	2	4	1	0	0	0	1	0	0	1	1	0	6	1	3	1	3	3	2	5	4
215	3	3	3	3	4	3	6	9	2	4	5	0	0	2	2	1	4	0	0	0	3	4	5	4	4	4	5	5	3	4	1	0	0	0	0	0	0	2	1	0	5	1	3	1	1	3	2	4	2
225	3	2	3	1	2	4	6	5	3	3	5	0	0	1	1	0	3	0	0	0	2	1	5	2	5	5	4	3	3	3	0	0	0	0	0	0	0	2	0	0	2	1	2	0	1	2	2	4	3
235	1	2	4	0	2	3	8	5	2	2	2	0	0	0	1	0	4	0	0	0	2	0	4	2	6	3	3	3	3	3	0	0	0	0	0	0	0	1	0	0	0	0	2	0	1	2	1	4	3
245	0	2	2	0	1	2	7	4	2	0	1	0	0	0	1	0	2	0	0	0	1	0	2	1	3	3	2	3	2	2	0	0	0	0	0	0	0	1	0	0	0	0	2	0	1	1	1	3	1
255	0	1	2	0	0	2	5	4	0	0	0	0	0	0	0	0	2	0	0	0	0	0	2	1	0	3	1	2	1	2	0	0	0	0	0	0	0	0	0	0	0	0	1	0	0	0	1	4	1
265	0	1	1	0	0	2	4	3	0	0	0	0	0	0	0	0	2	0	0	0	0	0	1	1	0	1	1	2	0	2	0	0	0	0	0	0	0	0	0	0	0	0	1	0	0	0	0	3	0
275	0	0	0	0	0	0	3	3	0	0	0	0	0	0	0	0	1	0	0	0	0	0	0	0	0	0	1	2	0	1	0	0	0	0	0	0	0	0	0	0	0	0	0	0	0	0	0	3	0
285	0	0	0	0	0	0	1	2	0	0	0	0	0	0	0	0	0	0	0	0	0	0	0	0	0	0	0	2	0	1	0	0	0	0	0	0	0	0	0	0	0	0	0	0	0	0	0	2	0
295	0	0	0	0	0	0	0	2	0	0	0	0	0	0	0	0	0	0	0	0	0	0	0	0	0	0	0	0	0	1	0	0	0	0	0	0	0	0	0	0	0	0	0	0	0	0	0	0	0
305	0	0	0	0	0	0	0	1	0	0	0	0	0	0	0	0	0	0	0	0	0	0	0	0	0	0	0	0	0	1	0	0	0	0	0	0	0	0	0	0	0	0	0	0	0	0	0	0	0
Figure 4h
WT+AAV-Ctrl	WT+AAV-SIRT6	Sirt6 cKO+AAV-Ctrl	Sirt6 cKO+AAV-SIRT6	Sirt6 cKO+AAV-R65A
1.08514	1.00598	0.498155	1.13076	0.427398
0.908174	1.23389	0.609993	1.19109	0.565696
0.980052	1.26551	0.432855	1.30179	0.44689
1.02332	0.839292	0.421007	0.930828	0.55611
1.30577	0.947492	0.377061	1.32479	0.584343
1.20305	0.875676	0.443056	1.12681	0.485807
1.06694	0.818201	0.540424	0.940156	0.501488
0.919004	1.24733	0.536226	0.888661	0.616345
0.952671	1.07697	0.597321	1.03585	0.432584
1.15316	1.08486	0.482116	0.944956	0.551673
0.899156	1.15266	0.420113	1.03621	0.597678
0.968727	0.867926	0.511509	0.877022	0.592246
0.907564	1.25855	0.400802	0.854832	0.542406
0.887394	1.03062	0.554851	1.09982	0.599729
1.04188	1.05458	0.599931	1.34294	0.471462
0.962854	0.894932	0.420772	1.18968	0.583646
1.17203	1.23505	0.456232	1.12862	0.569395
1.01194	1.14743	0.538569	0.894779	0.548702
1.2924	0.843139	0.580348	0.912339	0.492675
0.913752	0.920948	0.57824	1.11007	0.409775
1.16435	0.931627	0.402994	1.24712	0.458782
1.24235	1.0697	0.558436	1.03402	0.52808
1.27169	1.14468	0.591458	1.13958	0.590151
0.994077	1.27199	0.541913	1.08256	0.423729
1.05449	1.3148	0.58379	0.845289	0.53834
1.0579	1.13056	0.473153	1.04112	0.446918
0.939482	0.910833	0.568343	1.00374	0.598188
1.05063	1.03324	0.47536	0.859803	0.401098
1.15741	1.24768	0.48583	1.55178	0.604636
0.822133	1.16372	0.585095	1.36207	0.588114
Figure 4i
	WT+AAV-Ctrl																														WT+AAV-SIRT6
Mature spines	75	73.0769	68.75	72.2222	72.7273	71.4286	70.5882	73.3333	68.421	73.6842	66.6667	75	75	69.2308	70	75.8621	74.1936	69.697	76	70	73.3333	70.5882	69.5652	75.8621	68.421	71.4286	70.5882	67.7419	73.913	69.5652	77.2727	70.5882	75	72.973	73.3333	72.2222	70.5882	75.7576	70.5882	73.3333	72.2222	71.4286	69.2308	73.0769	74.0741	68.75	73.6842	71.4286	72.9167
Filopodia	5	7.69231	6.25	5.55556	6.06061	4.7619	5.88235	6.66667	10.5263	5.26316	8.33333	6.25	5	7.69231	5	3.44828	3.22581	6.06061	4	7.5	6.66667	5.88235	8.69565	3.44828	10.5263	4.7619	5.88235	9.67742	4.34783	8.69565	4.54545	11.7647	6.25	5.40541	6.66667	5.55556	5.88235	6.06061	5.88235	6.66667	5.55556	7.14286	7.69231	7.69231	3.7037	6.25	5.26316	7.14286	4.16667
Others	20	19.2308	25	22.2222	21.2121	23.8095	23.5294	20	21.0526	21.0526	25	18.75	20	23.0769	25	20.6897	22.5806	24.2424	20	22.5	20	23.5294	21.7391	20.6897	21.0526	23.8095	23.5294	22.5806	21.7391	21.7391	18.1818	17.6471	18.75	21.6216	20	22.2222	23.5294	18.1818	23.5294	20	22.2222	21.4286	23.0769	19.2308	22.2222	25	21.0526	21.4286	22.9167
Figure 4j
Discrimination index						Discrimination ratio
WT+AAV-Ctrl	WT+AAV-SIRT6	Sirt6 cKO+AAV-Ctrl	Sirt6 cKO+AAV-SIRT6	Sirt6 cKO+AAV-R65A		WT+AAV-Ctrl	WT+AAV-SIRT6	Sirt6 cKO+AAV-Ctrl	Sirt6 cKO+AAV-SIRT6	Sirt6 cKO+AAV-R65A
48.8372	49.8818	-17.9916	42.7481	4.24733		0.744186	0.749409	0.410042	0.71374	0.521237
43.6275	55.6757	2.65487	42.024	5.21496		0.718137	0.778378	0.513274	0.71012	0.526075
49.3827	42.1603	3.91459	47.2393	16.6865		0.746914	0.710801	0.519573	0.736196	0.583432
41.9013	36.3085	5	47.6483	-13.6893		0.709507	0.681543	0.525	0.738241	0.431554
38.0669	37.2462	-4.61538	40.3597	16.6395		0.690334	0.686231	0.476923	0.701799	0.583198
38.381	39.0038	6.18449	40.0046	-14.5027		0.691905	0.695019	0.530922	0.700023	0.427487
Figure 4k
frequency
WT+AAV-Ctrl	WT+AAV-SIRT6	Sirt6 cKO+AAV-Ctrl	Sirt6 cKO+AAV-SIRT6	Sirt6 cKO+AAV-R65A
4	3	2	3	1
4	5	2	3	2
4	5	1	4	0
3	4	1	4	0
3	3	1	2	1
3	3	2	3	0
quadrants%
	WT+AAV-Ctrl						WT+AAV-SIRT6						Sirt6 cKO+AAV-Ctrl						Sirt6 cKO+AAV-SIRT6						Sirt6 cKO+AAV-R65A
T	29.6296	29.7297	35.3333	40.8027	32.107	36.9128	48.1728	60.4502	43.8538	55.1495	37.8378	44.1861	17.1717	17.2757	28.2392	27.907	23.8908	22.5914	43.4552	43	40.8306	41.2969	35.5482	45.6376	22.8188	14.2857	13.1488	25.7042	18.0851	20.2658
O	18.1818	17.9054	18	24.0803	9.36455	17.4497	8.9701	3.21543	4.98339	8.30565	6.08108	12.2924	38.7205	38.8704	32.5581	24.5847	26.2799	26.2459	21.6279	12.6667	16.6445	14.3345	13.289	22.8188	25.5034	39.2027	54.3253	26.7606	29.4326	32.8904
L	23.9057	23.9865	24	6.02007	46.8227	39.9329	36.8771	12.5402	27.907	25.5814	29.3919	23.588	24.5791	24.5847	26.5781	24.2525	26.2799	32.2259	21.2957	8	26.5781	35.1536	43.1894	14.4295	37.2483	32.8904	25.6055	27.4648	34.7518	17.2757
R	28.2828	28.3784	22.6667	29.097	11.7057	5.7047	5.98007	23.7942	23.2558	10.9635	26.6892	19.9336	19.5286	19.2691	12.6246	23.2558	23.5495	18.9369	13.6213	36.3333	15.9468	9.21502	7.97342	17.1141	14.4295	13.6213	6.92042	20.0704	17.7305	29.5681
[truncated: 101 more columns]

## Sheet: Figure 5
Figure 5b							Figure 5c
GO terms for up genes	-log10(P value)		GO terms for down genes	-log10(P value)				Category	Term	Count	PValue	Fold Enrichment	-log10(P value)
glutamatergic synapse	9.11351		nucleus	2.90164			DOWN	KEGG_PATHWAY	mmu04350:TGF-beta signaling pathway	7	0.000217837	-7.98636	3.66187
dendrite	7.67778		cytoplasm	2.08383				KEGG_PATHWAY	mmu05171:Coronavirus disease - COVID-19	7	0.0472798	-2.63024	1.32532
postsynaptic membrane	6.74473		plasma membrane	1.89868				KEGG_PATHWAY	mmu04611:Platelet activation	5	0.0172046	-4.98016	1.76436
extracellular region	3.3279		mitochondrial inner membrane	1.30497				KEGG_PATHWAY	mmu04210:Apoptosis	4	0.0900241	-3.71852	1.04564
Ion transport	3.49485		signal transduction	3.56332
synaptic transmission, glutamatergic	3.4437		positive regulation of angiogenesis	2.9026				Category	Term	Count	PValue	Fold Enrichment
cell adhesion	2.48149		neuron differentiation	2.78151			UP	KEGG_PATHWAY	mmu04020:Calcium signaling pathway	13	9.03889e-07	6.18533	6.04388
neurogenesis	2.05061		positive regulation of ATP biosynthetic process	2.45386				KEGG_PATHWAY	mmu04080:Neuroactive ligand-receptor interaction	11	0.00122378	3.40864	2.9123
Tryptophan catabolism	1.50864		apoptotic process	1.19375				KEGG_PATHWAY	mmu00380:Tryptophan metabolism	3	0.0672774	6.97222	1.17213
signaling receptor binding	2.88606		protein-containing complex binding	3.7877				KEGG_PATHWAY	mmu04724:Glutamatergic synapse	4	0.0691367	4.16731	1.16029
Ion channel	2.20761		peroxidase activity	4.3842				KEGG_PATHWAY	mmu05022:Pathways of neurodegeneration - multiple diseases	8	0.0974649	2.01001	1.01115
tryptophan 2, 3-dioxygenase activity	1.74473		growth factor activity	2.16617				KEGG_PATHWAY	mmu05010:Alzheimer disease	7	0.0980002	2.17471	1.00877
cell adhesion molecule binding	1.09152		DNA-binding transcription factor activity, RNA polymerase II-specific	1.30002
Figure 5e
	WT					Sirt6 cKO
Tdo2	1.14628	0.912135	0.679371	0.632699	2.29833	3.745	3.38202	3.58349	3.91473	2.42731
Ido1	1.62416	1.20338	1.16822	0.762264	0.834126	0.743755	1.08046	1.45854	1.13333	1.05157
Ido2	0.997186	0.973049	1.02799	1.27189	1.08975	1.29009	1.15576	1.15831	0.943608	0.968371
Kat2	1.20826	1.02068	1.29717	0.953237	0.922033	0.907188	1.20535	0.836807	1.08054	0.608465
Kat4	0.967744	0.578953	1.57388	1.07137	1.12446	1.30041	1.03114	1.6559	1.14639	1.25768
Figure 5f
Figure 5g
	WT						Sirt6 cKO
TDO2	1.06444	1.01039	1.00199	1.00054	0.874152	1.04848	2.14819	2.12934	2.387	2.69178	2.88207	3.11958
KAT2	0.974609	0.963077	0.947874	0.898806	1.21581	0.999825	0.935416	1.12352	1.11191	1.23614	1.12214	1.10518
KAT4	1.10683	0.988266	0.985675	0.962977	0.947642	1.00862	0.99005	1.04809	0.932793	0.929415	0.913586	1.08349
H3K9ac	0.899496	1.09966	1.04501	0.833379	0.989481	1.13297	1.30297	1.51443	1.84881	1.65085	1.43455	1.77245
H3K56ac	0.728254	1.06952	1.15304	0.981635	1.02451	1.04304	1.00234	1.13336	1.48946	1.3625	1.07039	0.838751
H3(Gray value)	53732	51629	54309	73598	66200	62137	69920	61550	50711	56277	63095	52860
Figure 5h
SIRT6	WT			Sirt6 cKO				H3K9ac	WT			Sirt6 cKO				H3K56ac	WT			Sirt6 cKO
1	6.27667	9.57983	9.78112	2.80889	2.47941	3.53081		1	22.6274	27.8576	20.393	18.6357	19.9733	20.2521		1	21.8566	22.9433	21.7531	20.5162	20.8125	21.7406
2	5.61778	9.78112	9.06307	1.65864	2.15846	1.84038		2	19.6983	18.3792	16.5642	21.4068	24.761	23.2636		2	19.393	18.1597	16.2676	20.0009	20.6652	18.4498
3	7.26015	8.75435	9.06307	1.54757	1.98619	1.31951		3	8.51496	11.0043	9.64646	14.9285	28.6408	23.5883		3	12.2215	12.7358	11.0257	14.9285	12.6407	11.6318
4	5.93809	3.24901	4.25748	1.03527	2	1.89211		4	10.126	14.0257	16.4498	19.2929	26.5382	21.7057		4	9.38776	12.3362	10.5561	9.51366	12.6342	15.1369
GR	WT			Sirt6 cKO				RNAPII	WT			Sirt6 cKO
1	0.712025	0.423373	1.39474	0.486327	1.44393	0.133972		1	2.34567	2.63902	1.84038	3.34035	0.986233	1.50525
2	3.16017	1.81504	2.56685	32	36.0019	61.8199		2	7.21	7.78124	7.56846	39.3966	50.9143	56.493
3	9.71356	6.96441	15.8895	42.2242	46.5271	48.8403		3	7.56846	5.81589	6.54322	10.7034	12.4666	18.0009
4	2.47941	1.26576	1.79005	3.68075	5.81589	6.58873		4	0.946058	1.27456	1.23971	5.77572	5.06303	6.9644
Figure 5j
length				branches
WT+Vehicle	Sirt6 cKO+Vehicle	Sirt6 cKO+TDO2 inhibitor		WT+Vehicle	Sirt6 cKO+Vehicle	Sirt6 cKO+TDO2 inhibitor
1.86984	1.06665	2.1249		21	15	27
2.18548	0.94655	2.28481		26	14	27
2.03696	1.06845	2.14014		29	16	23
2.10528	1.41709	2.07252		26	16	26
2.49237	1.27292	2.5382		31	16	29
2.06578	1.31608	2.33233		24	15	27
2.81827	1.30049	2.57126		34	17	28
2.39239	1.19243	2.27206		28	15	29
2.09834	1.67874	2.44084		26	15	25
2.61207	1.3111	2.55232		27	13	27
2.01727	1.21882	2.60078		28	14	25
2.17591	1.24055	2.13857		27	14	23
2.49553	1.37928	2.13126		25	13	26
2.62535	1.33589	2.3874		27	16	26
2.14601	1.03941	2.29313		27	14	28
Figure 5k
	WT+Vehicle															Sirt6 cKO+Vehicle															Sirt6 cKO+TDO2 inhibitor
15	3	3	4	3	2	6	5	6	5	2	5	3	3	1	3	5	2	3	4	2	2	2	3	2	1	4	2	2	2	3	2	2	2	3	4	2	3	3	3	2	3	3	2	2	3
25	4	5	6	5	4	6	5	7	5	4	6	8	8	5	5	7	6	4	6	7	5	6	5	6	2	5	6	4	4	8	4	5	3	7	7	6	5	8	5	5	6	7	5	4	7
35	9	11	8	9	6	6	9	9	6	6	7	10	10	12	5	8	9	9	7	8	7	8	9	7	6	7	7	5	4	9	8	7	5	10	11	10	9	10	7	9	9	10	8	5	8
45	10	13	9	11	9	11	12	9	10	11	14	16	12	13	13	10	13	9	8	9	9	8	13	10	7	7	7	6	5	11	9	12	10	12	12	10	11	12	11	9	13	11	10	10	11
55	11	14	12	14	12	13	14	16	12	11	15	15	14	17	15	8	10	8	10	12	11	7	12	11	9	8	9	7	6	12	11	13	14	12	17	12	12	14	13	12	14	14	12	13	14
65	12	17	13	15	15	15	13	16	15	10	17	17	15	18	15	7	10	7	12	9	11	7	13	12	10	8	9	7	7	13	14	15	14	17	18	13	16	17	13	13	16	14	15	12	14
75	14	17	14	17	18	16	16	18	15	11	18	17	10	17	13	6	9	7	14	9	11	9	10	11	11	9	10	8	7	13	13	15	15	14	19	15	16	16	17	16	17	16	15	15	15
85	15	18	14	14	22	17	15	18	17	9	17	16	6	15	14	3	7	5	13	8	12	10	10	13	10	9	7	9	7	10	12	18	15	16	20	16	15	14	15	15	18	15	17	16	14
95	15	12	16	14	18	19	17	18	18	10	18	18	6	12	14	4	5	5	12	7	10	8	8	12	10	8	4	9	7	10	12	16	17	17	17	16	14	12	14	17	18	12	18	17	13
105	12	15	17	9	21	13	15	15	15	11	15	14	6	7	12	4	3	4	8	6	6	7	8	11	11	7	4	7	9	8	12	15	13	15	16	15	9	10	13	11	13	12	16	17	11
115	9	12	14	7	17	8	13	11	9	11	14	13	9	6	9	5	2	2	6	6	7	5	6	13	11	6	3	5	8	7	12	11	12	15	12	12	5	8	12	10	10	12	16	16	11
125	7	6	5	5	13	8	9	6	5	12	14	9	6	8	11	4	2	2	4	5	4	4	6	11	9	5	2	5	7	7	11	8	9	12	12	11	7	5	10	10	5	10	13	14	7
135	7	5	5	5	8	6	6	6	4	14	12	9	5	7	13	4	1	3	3	4	3	4	5	7	8	6	3	6	5	5	11	8	5	9	11	9	6	5	9	10	4	9	11	12	7
145	7	3	5	5	7	5	4	6	2	14	9	8	5	4	7	2	1	2	3	4	2	3	5	5	6	5	3	5	5	5	10	4	6	8	9	8	6	5	8	9	4	9	10	11	7
155	4	3	4	3	7	3	4	6	2	12	8	6	6	4	6	2	1	1	1	3	2	4	3	2	6	2	3	4	4	4	7	4	4	7	7	3	5	4	5	5	2	8	8	11	5
165	4	2	3	4	3	2	4	4	1	10	7	4	6	5	6	1	1	1	1	2	1	3	1	1	5	2	2	3	4	3	4	4	4	7	7	2	4	4	5	3	2	7	7	10	5
175	2	3	3	4	2	1	6	4	2	8	5	2	5	4	4	1	0	1	1	1	1	2	1	1	5	2	2	2	3	3	3	3	4	4	5	2	3	2	5	3	1	6	6	6	4
185	1	2	4	4	1	1	3	4	2	7	3	3	4	5	3	1	0	1	0	1	1	2	0	1	5	2	2	2	3	2	3	2	3	4	5	2	4	2	4	2	1	4	3	4	3
195	1	2	1	1	1	1	3	2	1	4	3	2	3	2	3	0	0	0	0	1	0	1	0	1	4	1	2	1	2	2	3	2	3	4	3	2	4	1	2	2	1	4	2	3	1
205	1	2	1	1	0	1	4	2	1	4	2	2	3	2	2	0	0	0	0	0	0	1	0	1	4	1	2	1	2	1	2	1	2	4	2	2	5	1	1	1	1	3	1	2	1
215	0	1	1	1	0	0	3	2	0	3	2	1	2	2	1	0	0	0	0	0	0	1	0	0	3	1	2	0	1	1	1	1	2	3	2	1	5	1	1	1	0	2	1	1	1
225	0	2	1	1	0	0	3	2	0	3	1	1	2	2	1	0	0	0	0	0	0	0	0	0	1	0	1	0	1	1	1	1	2	3	1	1	3	0	1	1	0	2	1	1	0
235	0	1	0	1	0	0	4	2	0	2	0	1	2	1	1	0	0	0	0	0	0	0	0	0	1	0	1	0	0	1	1	1	2	2	1	0	2	0	1	0	0	1	1	1	0
245	0	1	0	0	0	0	4	1	0	2	0	0	1	1	0	0	0	0	0	0	0	0	0	0	0	0	1	0	0	0	1	0	1	1	1	0	1	0	1	0	0	1	0	1	0
255	0	1	0	0	0	0	3	1	0	1	0	0	0	1	0	0	0	0	0	0	0	0	0	0	0	0	0	0	0	0	1	0	1	1	0	0	1	0	0	0	0	1	0	0	0
265	0	1	0	0	0	0	3	1	0	1	0	0	0	0	0	0	0	0	0	0	0	0	0	0	0	0	0	0	0	0	0	0	1	0	0	0	1	0	0	0	0	0	0	0	0
275	0	1	0	0	0	0	1	0	0	1	0	0	0	0	0	0	0	0	0	0	0	0	0	0	0	0	0	0	0	0	0	0	0	0	0	0	0	0	0	0	0	0	0	0	0
285	0	1	0	0	0	0	1	0	0	0	0	0	0	0	0	0	0	0	0	0	0	0	0	0	0	0	0	0	0	0	0	0	0	0	0	0	0	0	0	0	0	0	0	0	0
295	0	0	0	0	0	0	0	0	0	0	0	0	0	0	0	0	0	0	0	0	0	0	0	0	0	0	0	0	0	0	0	0	0	0	0	0	0	0	0	0	0	0	0	0	0
Figure 5m
WT+Vehicle	Sirt6 cKO+Vehicle	Sirt6 cKO+TDO2 inhibitor
0.968758	0.630147	1.07562
1.0856	0.555613	1.06094
1.1251	0.534177	1.02111
0.843775	0.587768	1.47602
0.854376	0.58354	0.980011
0.885389	0.59312	0.900288
0.898588	0.632336	1.13975
0.953921	0.635831	1.2061
0.936214	0.676939	0.940529
0.942554	0.552768	1.18756
0.914827	0.525777	0.888778
0.931758	0.553965	0.919857
1.06545	0.585854	0.860632
0.98479	0.640019	0.928505
1.11998	0.556006	1.20451
0.904877	0.590189	0.877872
1.13425	0.604518	0.922606
0.952966	0.554781	0.869222
1.04962	0.445971	0.891933
1.11374	0.475138	0.846428
0.802171	0.404706	0.854188
1.14476	0.545732	1.3085
1.04655	0.612945	1.08996
1.24301	0.474527	1.19862
0.959693	0.512968	0.839246
0.959605	0.487863	1.19837
1.0797	0.556846	0.976573
1.1025	0.581933	1.31732
1.145	0.470699	0.887695
0.883412	0.502676	1.03157
Figure 5n
	WT+Vehicle																														Sirt6 cKO+Vehicle
Mature spines	72.973	70.3704	69.2308	68	68.75	65.5172	70.3704	71.4286	74.0741	75	68.1818	68.75	72.7273	71.4286	66.6667	71.4286	66.6667	75	68.75	69.5652	73.913	68.1818	71.4286	67.8571	66.6667	72.7273	73.5294	71.4286	72	72.2222	62.5	61.9048	61.1111	62.1622	58.8235	59.375	63.3333	62.8571	57.8947	56.25	60	59.0909	63.1579	61.5385	57.1429	60.8696	64.7059	61.2903	60
Filopodia	8.10811	7.40741	15.3846	12	6.25	10.3448	11.1111	9.52381	7.40741	8.33333	9.09091	12.5	9.09091	7.14286	11.1111	7.14286	9.52381	5	6.25	8.69565	8.69565	9.09091	9.52381	10.7143	9.09091	9.09091	8.82353	7.14286	8	8.33333	8.33333	9.52381	11.1111	10.8108	11.7647	12.5	10	8.57143	10.5263	12.5	12	13.6364	10.5263	7.69231	7.14286	13.0435	11.7647	9.67742	13.3333
Others	18.9189	22.2222	15.3846	20	25	24.1379	18.5185	19.0476	18.5185	16.6667	22.7273	18.75	18.1818	21.4286	22.2222	21.4286	23.8095	20	25	21.7391	17.3913	22.7273	19.0476	21.4286	24.2424	18.1818	17.6471	21.4286	20	19.4444	29.1667	28.5714	27.7778	27.027	29.4118	28.125	26.6667	28.5714	31.5789	31.25	28	27.2727	26.3158	30.7692	35.7143	26.087	23.5294	29.0323	26.6667
Figure 5o										Figure 5p
Discrimination index				Discrimination ratio						Discrimination index					Discrimination ratio
WT+Vehicle	Sirt6 cKO+Vehicle	Sirt6 cKO+TDO2 inhibitor		WT+Vehicle	Sirt6 cKO+Vehicle	Sirt6 cKO+TDO2 inhibitor				WT+Vehicle	Sirt6 cKO+Vehicle	Sirt6 cKO+TDO2 inhibitor			WT+Vehicle	Sirt6 cKO+Vehicle	Sirt6 cKO+TDO2 inhibitor
46.554	19.4234	48.6469		0.73277	0.597117	0.743234				41.4634	16.1526	41.6149			0.707317	0.580763	0.708075
42.9277	-3.45205	42.8854		0.714638	0.48274	0.714427				41.2078	-17.1017	35.9573			0.706039	0.414491	0.679787
41.0875	7.50939	44.0029		0.705438	0.537547	0.720015				39.0303	6.78222	41.4634			0.695152	0.533911	0.707317
45.8756	10.6536	44.9114		0.729378	0.579516	0.724557				38.942	25.4697	45.1397			0.69471	0.627349	0.725699
40.1484	-13.8065	42.132		0.700742	0.430968	0.71066				42.9612	13.4464	41.6208			0.714806	0.567232	0.708104
40.2062	10.4132	47.2266		0.701031	0.552066	0.736133				35.472	2.16981	40.4684			0.67736	0.510849	0.702342
37.2457	-9.1716	42.5123		0.686228	0.454142	0.712562				40.4626	8.15364	36.3739			0.702313	0.540768	0.681869
41.7391	13.6213	39.8633		0.708696	0.568106	0.699317				41.4577	12.0773	39.0083			0.707289	0.560387	0.695042
[truncated: 41 more columns]

## Sheet: Figure 6
Figure 6a												Figure 6b
KYN					KYNA
WT+Vehicle	Sirt6 cKO+Vehicle	Sirt6 cKO+TDO2 inhibitor			WT+Vehicle	Sirt6 cKO+Vehicle	Sirt6 cKO+TDO2 inhibitor
8.52043	9.74369	5.82011			0.592448	2.09215	0.661186
6.84447	9.55822	6.84041			0.899937	2.07366	0.620961
6.19921	10.316	7.16615			0.796837	2.05573	0.847912
7.64039	9.87744	7.82686			0.915759	2.17813	0.841244
9.15463	9.86839	7.04123			1.02227	2.46376	0.885047
4.06116	11.5576	5.85935			1.2697	2.5514	0.60394
Figure 6c
	WT+Vehicle				Sirt6 cKO+Vehicle				Sirt6 cKO+TDO2 inhibitor
p-AKT	1.26581	1.01283	0.919341	0.80202	0.512161	0.51775	0.521561	0.599538	0.890126	0.873071	1.06099	1.18515
p-mTOR	1.38422	0.868913	0.870224	0.876646	0.617483	0.572138	0.545608	0.537689	0.890272	0.848437	0.758019	0.936513
p-p70S6K1	1.07453	1.00822	0.962887	0.954365	0.44533	0.423533	0.400585	0.417705	1.29621	1.40034	1.44062	1.59699
Figure 6e
length					branches
Ctrl	KYNA	KYNA+MHY1485			Ctrl	KYNA	KYNA+MHY1485
0.688263	0.596212	0.944525			9	8	13
0.70218	0.359854	1.02998			9	4	10
0.90534	0.427401	1.34748			13	6	13
0.859604	0.669046	0.842304			9	7	12
0.688914	0.617171	0.869568			9	7	12
1.15932	0.454826	1.26865			14	6	14
0.632498	0.377957	1.30962			9	6	14
0.928287	0.613357	1.20224			11	5	12
0.743268	0.553248	1.06981			14	7	12
1.27267	0.563589	0.958673			17	6	13
0.890142	0.370125	0.705407			11	5	10
0.981391	0.597727	1.29367			11	7	12
1.05278	0.570808	1.27682			13	8	13
0.64378	0.465543	1.39369			15	6	13
0.774366	0.610927	1.38576			10	7	15
0.922978	0.456471	1.01585			14	5	13
0.759375	0.490314	1.26862			12	5	14
0.956425	0.627763	1.47076			10	7	14
0.942159	0.468129	1.04061			12	6	13
1.0271	0.418355	0.969759			15	5	10
Figure 6f
	Ctrl																				KYNA																				KYNA+MHY1485
15	4	5	6	4	8	7	3	5	2	3	4	3	5	4	2	6	7	5	2	6	5	2	5	3	3	3	3	3	2	4	3	4	3	3	5	2	4	4	2	2	6	5	4	3	5	3	5	6	4
25	5	6	7	5	7	9	4	6	5	5	8	6	6	4	7	6	9	5	5	8	5	2	5	4	4	3	4	3	2	5	3	4	3	3	5	4	4	5	2	2	6	6	4	5	8	3	6	7	7
35	5	6	8	5	8	10	4	6	6	5	12	7	8	6	8	5	8	6	7	8	5	2	5	4	3	4	5	3	3	5	3	4	4	3	5	4	2	5	3	2	6	7	5	4	9	6	7	7	7
45	7	6	8	6	6	10	4	8	5	7	11	6	8	6	8	5	5	6	5	7	4	2	4	4	2	4	6	3	4	6	4	4	5	3	5	4	3	5	3	2	7	6	5	6	7	8	8	6	6
55	7	8	8	3	7	10	5	7	6	8	11	7	7	5	9	5	6	6	4	6	4	3	4	4	2	3	5	3	4	6	5	4	6	4	5	4	4	5	3	2	5	6	6	8	7	7	7	4	4
65	8	10	7	4	6	6	5	7	6	8	11	5	7	8	5	4	6	4	5	5	3	2	4	4	1	4	3	3	4	5	5	4	5	4	6	7	3	4	3	2	5	6	9	9	5	6	6	5	4
75	5	7	6	6	6	5	7	6	5	10	7	5	5	7	8	3	4	7	4	4	2	1	3	3	1	3	1	3	4	4	4	3	5	3	4	5	2	4	3	2	4	4	10	9	6	6	5	6	4
85	6	6	6	5	5	4	3	6	4	7	6	5	4	5	6	2	0	5	6	0	2	1	2	2	1	2	1	3	3	5	2	3	7	3	3	5	2	2	3	3	3	7	7	6	4	7	8	6	3
95	6	5	3	3	5	4	3	6	6	9	4	3	2	4	4	3	0	4	3	0	2	1	2	2	1	1	1	3	2	5	2	2	5	5	2	4	2	3	2	3	4	5	7	5	5	7	7	6	2
105	5	4	3	3	4	3	2	3	5	7	4	2	1	1	4	2	0	4	4	0	2	1	2	3	1	1	1	3	2	5	2	0	4	5	2	2	2	2	1	3	2	6	5	5	3	5	7	4	1
115	5	3	2	2	4	3	2	3	5	6	2	2	1	0	10	0	0	4	3	0	2	1	0	3	3	1	0	3	2	3	3	0	3	5	1	3	1	2	1	3	2	6	3	3	2	8	4	3	3
125	4	2	2	2	3	3	2	2	4	5	2	2	1	0	4	0	0	3	3	0	3	2	0	3	4	2	0	3	1	2	2	0	3	2	1	3	1	2	1	3	3	6	4	3	3	6	3	3	3
135	4	2	1	1	2	3	1	1	1	3	2	1	1	0	2	0	0	1	4	0	2	2	0	2	5	2	0	2	1	2	2	0	1	1	0	2	1	1	2	2	2	5	4	3	3	6	2	4	4
145	3	2	0	1	2	2	1	1	1	3	1	1	1	0	1	0	0	1	2	0	1	2	0	2	3	2	0	2	1	2	2	0	1	1	0	4	1	0	1	2	2	4	4	2	3	3	2	4	4
155	2	1	0	1	2	2	1	0	1	2	1	1	2	0	1	0	0	1	2	0	1	2	0	2	2	1	0	2	2	2	2	0	0	1	0	2	1	0	2	1	2	2	4	0	0	2	5	3	4
165	2	1	0	1	1	1	0	0	1	2	1	0	2	0	1	0	0	0	2	0	1	1	0	3	2	1	0	3	2	1	1	0	0	0	0	2	1	0	0	1	1	1	4	0	0	2	2	3	4
175	1	1	0	1	1	1	0	0	1	1	1	0	2	0	1	0	0	0	2	0	1	0	0	2	2	1	0	3	2	1	1	0	0	0	0	0	0	0	0	1	1	1	3	0	0	0	2	3	4
185	1	0	0	0	1	1	0	0	1	1	1	0	2	0	0	0	0	0	1	0	0	0	0	2	2	0	0	2	2	1	1	0	0	0	0	0	0	0	0	1	1	0	3	0	0	0	1	2	3
195	0	1	0	0	0	0	0	0	1	0	1	0	2	0	0	0	0	0	1	0	0	0	0	1	2	0	0	2	2	1	1	0	0	0	0	0	0	0	0	1	0	0	1	0	0	0	1	2	2
205	0	0	0	0	0	0	0	0	0	0	0	0	1	0	0	0	0	0	0	0	0	0	0	0	1	0	0	1	1	1	1	0	0	0	0	0	0	0	0	1	0	0	1	0	0	0	0	2	4
215	0	0	0	0	0	0	0	0	0	0	0	0	1	0	0	0	0	0	0	0	0	0	0	0	1	0	0	1	1	0	0	0	0	0	0	0	0	0	0	1	0	0	1	0	0	0	0	1	1
225	0	0	0	0	0	0	0	0	0	0	0	0	0	0	0	0	0	0	0	0	0	0	0	0	0	0	0	0	1	0	0	0	0	0	0	0	0	0	0	0	0	0	0	0	0	0	0	1	0
Figure 6h							Figure 6i
								WT+Vehicle				Sirt6 cKO+Vehicle				Sirt6 cKO+MHY1485
							p-mTOR	0.905551	1.04762	1.07045	0.976375	0.768069	0.752563	0.780075	0.671732	0.95933	0.881932	0.817771	0.857592
							p-p70S6K1	1.03123	0.946506	0.997311	1.02496	0.66379	0.72137	0.74489	0.892069	1.38653	1.46019	1.71142	1.78014
							GluA1	1.07891	1.00629	0.905319	1.00948	0.628444	0.566572	0.642138	0.656247	1.28562	1.4856	1.9123	1.87875
							PSD95	0.882318	1.14769	1.01712	0.952879	0.397056	0.31284	0.352563	0.424782	0.982326	0.985158	1.01049	0.893659
Figure 6k
WT+Vehicle	Sirt6 cKO+Vehicle	Sirt6 cKO+MHY1485			WT+Vehicle	Sirt6 cKO+Vehicle	Sirt6 cKO+MHY1485
2.25996	1.51049	1.97515			25	16	25
2.09667	1.56297	1.92004			23	16	23
2.21597	1.60504	2.18276			26	15	24
2.23906	1.63472	1.8606			26	17	25
1.877	1.72286	2.36518			22	15	27
1.99935	1.64369	2.09394			24	18	25
1.96911	1.5398	2.66626			21	16	25
2.29756	1.29838	2.3924			23	18	26
2.13597	1.27585	2.29488			26	18	20
2.07573	1.56617	2.51391			26	21	25
2.00155	1.53872	2.22667			23	16	27
1.63269	1.6813	2.58302			21	20	24
2.35718	1.34877	1.87988			26	20	20
2.21649	1.46867	2.23122			21	18	22
2.42835	1.60489	2.63468			22	18	25
Figure 6l
	WT+Vehicle															Sirt6 cKO+Vehicle															Sirt6 cKO+MHY1485
15	5	4	6	3	4	5	5	6	6	6	3	3	5	3	2	5	2	4	4	5	3	3	2	2	3	5	3	3	3	3	4	4	2	3	7	6	3	5	4	4	5	3	7	3	3
25	8	6	7	7	5	8	8	7	9	7	7	10	7	6	6	5	3	6	7	7	3	6	2	2	6	6	7	4	5	4	5	4	5	5	10	9	5	7	9	8	7	6	9	5	7
35	10	11	8	7	13	8	10	11	9	11	12	11	11	10	5	6	5	7	9	9	6	6	3	6	6	7	8	5	9	7	6	6	6	8	12	12	9	9	10	11	12	9	11	9	8
45	13	11	14	11	12	13	10	13	15	15	15	14	14	10	6	8	5	9	10	10	7	9	5	8	9	8	11	9	10	8	6	7	7	12	14	15	13	15	11	14	15	12	16	12	13
55	14	11	17	12	16	18	13	18	15	17	17	16	20	12	11	10	5	11	10	11	8	10	7	9	11	10	12	12	11	8	9	9	8	15	17	14	15	13	17	17	14	13	16	15	12
65	18	14	15	10	15	19	17	18	15	18	18	13	23	13	12	10	8	11	11	12	11	10	9	10	12	11	11	13	11	9	9	10	12	18	17	18	18	13	15	19	16	14	15	13	13
75	16	15	13	15	17	15	18	16	16	21	14	10	22	14	14	11	10	13	11	17	10	14	9	11	12	12	12	11	10	11	12	14	15	18	20	18	21	18	15	20	14	15	14	15	13
85	14	14	14	15	14	14	18	16	15	19	17	9	19	14	14	11	11	13	11	14	10	12	11	11	12	13	10	11	12	10	10	16	15	24	18	16	22	18	17	19	12	15	14	14	12
95	15	15	11	13	13	14	12	18	10	12	16	6	17	15	15	10	11	12	9	13	13	10	10	9	10	10	11	10	10	9	9	17	14	19	14	19	20	18	14	18	13	18	13	17	19
105	12	13	11	12	10	9	7	11	10	8	12	5	17	12	15	10	12	11	5	12	11	6	9	8	7	10	11	6	8	9	6	12	15	17	11	10	17	17	14	19	10	18	11	12	13
115	8	8	9	10	6	3	7	8	4	8	8	6	11	13	15	10	11	7	3	8	11	5	9	7	6	8	8	4	5	7	7	10	9	15	6	10	14	15	9	18	8	16	8	9	13
125	5	7	7	7	5	4	5	6	7	6	5	6	7	12	13	6	10	6	3	7	11	5	6	4	5	6	7	4	3	4	8	10	8	12	6	7	14	16	6	10	8	15	7	9	14
135	5	6	7	5	3	3	5	4	6	4	3	6	3	6	9	4	9	6	2	4	7	4	7	5	3	5	7	3	1	2	7	9	9	10	5	4	12	13	5	6	8	15	5	8	10
145	6	8	8	7	3	3	4	4	6	4	3	5	1	5	7	4	5	5	2	4	6	3	5	4	2	4	6	2	1	2	8	6	7	6	5	3	9	9	5	5	6	13	5	7	8
155	5	6	6	4	4	4	2	3	4	3	1	2	0	7	8	2	5	3	2	3	5	2	3	2	2	3	4	2	1	2	7	4	4	4	3	3	4	6	4	4	5	12	4	6	6
165	3	5	5	5	3	4	3	3	4	0	1	1	0	5	6	2	5	2	2	2	4	2	3	1	2	1	3	1	1	3	6	4	4	3	3	3	3	5	5	4	5	6	4	6	4
175	3	2	5	3	3	4	3	2	3	0	1	1	0	4	5	2	4	2	2	1	4	1	2	1	1	1	2	1	0	4	5	4	5	3	3	1	2	5	5	3	4	6	4	4	4
185	2	2	4	4	2	1	3	2	2	0	0	1	0	4	5	1	2	2	2	1	2	1	2	1	1	1	2	1	0	4	4	2	4	3	3	1	2	5	3	3	4	6	4	4	4
195	1	1	4	2	1	0	2	1	1	0	0	0	0	3	6	1	2	2	1	1	2	1	1	0	1	0	1	1	0	3	4	2	4	1	2	0	2	1	3	3	3	5	1	4	4
205	1	1	2	2	1	0	2	0	0	0	0	0	0	3	3	1	1	1	1	1	1	1	0	0	1	0	1	0	0	4	3	1	2	1	2	0	1	1	1	2	2	4	1	2	4
215	0	0	1	2	0	0	1	0	0	0	0	0	0	3	2	1	1	1	1	0	1	0	0	0	0	0	1	0	0	3	3	1	2	1	1	0	1	1	1	2	2	4	1	2	3
225	0	0	1	2	0	0	0	0	0	0	0	0	0	2	2	0	1	1	1	0	0	0	0	0	0	0	0	0	0	3	2	1	2	1	1	0	1	1	1	2	1	3	1	2	2
235	0	0	1	1	0	0	0	0	0	0	0	0	0	1	2	0	1	1	0	0	0	0	0	0	0	0	0	0	0	2	1	0	1	0	1	0	0	0	1	1	0	2	0	1	1
245	0	0	0	1	0	0	0	0	0	0	0	0	0	1	2	0	0	0	0	0	0	0	0	0	0	0	0	0	0	2	1	0	1	0	1	0	0	0	0	1	0	2	0	1	1
255	0	0	0	0	0	0	0	0	0	0	0	0	0	1	1	0	0	0	0	0	0	0	0	0	0	0	0	0	0	1	0	0	1	0	0	0	0	0	0	1	0	1	0	1	1
265	0	0	0	0	0	0	0	0	0	0	0	0	0	0	1	0	0	0	0	0	0	0	0	0	0	0	0	0	0	1	0	0	0	0	0	0	0	0	0	0	0	1	0	1	0
275	0	0	0	0	0	0	0	0	0	0	0	0	0	0	0	0	0	0	0	0	0	0	0	0	0	0	0	0	0	0	0	0	0	0	0	0	0	0	0	0	0	1	0	0	0
285	0	0	0	0	0	0	0	0	0	0	0	0	0	0	0	0	0	0	0	0	0	0	0	0	0	0	0	0	0	0	0	0	0	0	0	0	0	0	0	0	0	1	0	0	0
295	0	0	0	0	0	0	0	0	0	0	0	0	0	0	0	0	0	0	0	0	0	0	0	0	0	0	0	0	0	0	0	0	0	0	0	0	0	0	0	0	0	0	0	0	0
Figure 6n
WT+Vehicle	Sirt6 cKO+Vehicle	Sirt6 cKO+MHY1485
1.14392	0.552973	1.03791
0.918431	0.599488	1.07573
1.05409	0.587945	1.00716
0.891369	0.670119	1.01416
1.13629	0.58254	1.02274
1.15078	0.629342	1.33732
0.965103	0.632625	1.30835
1.21803	0.65849	0.953567
0.945518	0.584567	1.16144
0.931606	0.649562	0.945042
1.1199	0.70028	1.12451
0.89955	0.589662	1.2584
1.09637	0.601949	1.17596
1.10137	0.659801	1.06762
1.08197	0.552674	1.29108
1.01236	0.566864	0.959573
0.897242	0.620604	0.989232
1.0854	0.541956	1.11062
0.86779	0.640971	1.20753
0.989081	0.626292	1.26579
1.06192	0.659862	1.23933
0.99877	0.627716	1.12134
1.05285	0.539789	1.25284
0.980107	0.569795	1.14248
1.00426	0.590992	1.05609
0.981666	0.538735	1.15696
1.05151	0.589152	0.946153
1.06574	0.530483	1.09311
1.04788	0.598732	1.5905
1.0129	0.522426	1.15683
Figure 6o
	WT+Vehicle																														Sirt6 cKO+Vehicle
Mature spines	68.4211	75	71.4286	70.3704	69.5652	74.359	73.6842	69.2308	71.4286	69.4444	70	75	68.1818	70.3704	75.8621	71.4286	69.2308	74.0741	71.4286	72.2222	73.913	71.4286	75.6098	73.6842	73.0769	69.697	72	74.0741	69.5652	70.5882	64.8649	59.0909	63.6364	60	65	62.5	60.8696	61.5385	62.5	60	59.0909	61.1111	60	59.2593	64	63.3333	64.7059	65.2174	62.5
Filopodia	7.89474	5	4.7619	11.1111	8.69565	5.12821	5.26316	7.69231	7.14286	8.33333	10	6.25	9.09091	7.40741	6.89655	8.57143	7.69231	7.40741	7.14286	11.1111	4.34783	7.14286	7.31707	5.26316	3.84615	6.06061	4	3.7037	8.69565	5.88235	5.40541	9.09091	9.09091	8.57143	5	6.25	4.34783	7.69231	8.33333	8	9.09091	5.55556	6.66667	11.1111	8	6.66667	5.88235	4.34783	6.25
Others	23.6842	20	23.8095	18.5185	21.7391	20.5128	21.0526	23.0769	21.4286	22.2222	20	18.75	22.7273	22.2222	17.2414	20	23.0769	18.5185	21.4286	16.6667	21.7391	21.4286	17.0732	21.0526	23.0769	24.2424	24	22.2222	21.7391	23.5294	29.7297	31.8182	27.2727	31.4286	30	31.25	34.7826	30.7692	29.1667	32	31.8182	33.3333	33.3333	29.6296	28	30	29.4118	30.4348	31.25
Figure 6p										Figure 6q
Discrimination index				Discrimination ratio						Discrimination index					Discrimination ratio
WT+Vehicle	Sirt6 cKO+Vehicle	Sirt6 cKO+MHY1485		WT+Vehicle	Sirt6 cKO+Vehicle	Sirt6 cKO+MHY1485				WT+Vehicle	Sirt6 cKO+Vehicle	Sirt6 cKO+MHY1485			WT+Vehicle	Sirt6 cKO+Vehicle	Sirt6 cKO+MHY1485
43.8933	20.9988	44.4206		0.719466	0.604994	0.722103				39.3131	7.5746	40.3639			0.696565	0.537873	0.701819
46.1514	16.032	39.2582		0.730757	0.58016	0.696291				33.2387	-5.13546	41.8182			0.666194	0.474323	0.709091
42.0397	18.1696	40.6011		0.710199	0.590848	0.703005				40.5376	4.26667	35.1293			0.702688	0.521333	0.675646
38.5048	-18.1967	46.055		0.692524	0.409016	0.730275				43.8756	13.8879	42.3358			0.719378	0.569439	0.711679
38.9245	-11.6854	45.7888		0.694623	0.441573	0.728944				38.9524	12.3107	38.5222			0.694762	0.561553	0.692611
45.0624	10.7878	39.4091		0.725312	0.553939	0.697045				42.4874	9.57993	39.3559			0.712437	0.5479	0.696779
40.4224	-2.89901	46.1102		0.702112	0.485505	0.730551				37.8371	8.4801	37.0273			0.689185	0.542401	0.685136
42.0592	5.93607	44.898		0.710296	0.52968	0.72449				40.3922	18.6747	36.9048			0.701961	0.593373	0.684524
[truncated: 41 more columns]

## Sheet: Figure 7
Figure 7b
	WT								Sirt6 cKO
TDO2	25.718	28.176	26.008	27.441	30.042	22.019	23.663	30.654	67.481	70.033	67.47	69.053	66.878	75.963	60.588	64.941
KAT2	9.897	9.377	10.172	10.507	8.864	9.896	8.369	17.88	12.022	12.568	17.17	12.766	9.034	7.225	8.828	8.552
KAT4	19.531	18.872	18.312	19.716	19.488	16.513	22.75	20.792	16.527	15.647	13.647	15.311	16.824	24.165	23.461	26.245
Figure 7c
	WT			Sirt6 cKO
Tdo2	0.825496	1.08173	1.11987	2.7007	2.62685	1.79419
Kat2	0.866537	1.27751	0.903335	0.808508	0.786399	0.718636
Kat4	1.04006	1.01162	0.950439	1.27162	0.886791	1.20303
Figure 7e														Figure 7f
length							branches							sholl
shCtrl	shSIRT6	shSIRT6+TDO2 inhibitor	shSIRT6+TDO2 inhibitor +Rapamycin	shSIRT6+MHY1485			shCtrl	shSIRT6	shSIRT6+TDO2 inhibitor	shSIRT6+TDO2 inhibitor +Rapamycin	shSIRT6+MHY1485				shCtrl																				shSIRT6
0.65848	0.442509	1.01034	0.450958	0.859415			12	7	17	6	9			15	3	6	7	8	4	5	4	7	9	6	6	6	4	8	10	7	4	6	5	9	3	4	4	5	4	4	6	4	4	4	6	5	6	4	4
0.571131	0.409918	0.903905	0.576828	1.22097			8	7	8	7	14			25	3	6	8	10	4	7	6	8	10	8	6	8	7	8	11	10	5	5	6	11	3	4	4	7	4	4	5	4	3	5	5	7	6	5	5
1.31469	0.38617	0.635899	0.532619	1.03479			19	7	8	8	9			35	6	7	10	10	6	7	7	10	10	8	4	8	9	7	10	10	5	4	7	12	2	4	4	7	5	5	4	5	3	5	4	6	7	6	6
0.695728	0.445995	0.911214	0.376173	1.14499			11	7	14	5	16			45	6	8	10	12	7	7	7	9	6	6	4	8	8	7	6	8	4	4	6	9	3	3	5	7	4	7	4	5	2	4	4	6	4	4	5
1.04594	0.32714	0.565379	0.378067	0.892025			11	6	8	6	14			55	7	11	9	9	7	5	6	8	6	7	5	8	7	6	6	7	6	3	6	8	4	5	3	8	4	6	5	4	2	4	3	5	2	3	4
0.491137	0.437422	0.543976	0.327251	0.827208			10	7	7	6	12			65	8	12	7	8	6	4	6	6	4	7	4	6	5	6	5	5	6	3	7	6	4	5	3	5	6	7	2	4	5	3	3	5	2	2	4
0.557505	0.303573	0.616925	0.360379	1.10144			6	7	8	7	12			75	7	6	8	5	4	2	4	4	4	8	4	6	4	4	5	4	7	3	5	7	3	2	2	5	6	5	1	2	3	3	3	5	2	1	4
0.556872	0.355444	1.02146	0.389455	1.00636			11	5	17	5	12			85	7	5	8	6	3	2	3	3	5	6	4	4	2	5	4	3	5	2	5	4	3	2	3	4	4	5	1	3	3	3	2	2	1	1	2
1.43635	0.298041	1.0201	0.423947	1.13255			20	7	17	8	12			95	5	3	6	4	3	2	2	2	4	4	3	3	1	2	2	3	5	2	4	5	2	2	1	4	4	3	1	2	2	3	2	2	1	1	2
0.888388	0.411022	0.783336	0.357297	0.989295			16	6	13	7	14			105	5	2	5	5	2	1	2	1	4	3	2	2	2	3	2	2	4	2	3	5	2	1	1	4	3	3	1	2	2	2	2	2	1	1	1
0.632243	0.364787	0.804812	0.317295	0.962733			11	7	11	7	10			115	4	2	5	3	1	1	0	1	3	2	2	2	2	2	1	2	3	2	1	4	2	1	1	3	3	3	1	1	1	2	2	1	1	0	1
1.06392	0.333912	0.841836	0.403035	1.0131			15	7	9	7	12			125	3	2	3	3	1	1	0	0	3	2	1	1	2	2	1	1	1	1	0	3	2	1	1	3	1	2	1	1	1	1	1	0	0	0	1
0.864031	0.540874	0.729451	0.437852	0.741125			14	9	9	4	11			135	3	1	2	3	1	0	0	0	2	1	1	1	2	0	1	1	1	1	0	3	1	1	1	1	1	1	0	1	1	1	1	0	0	0	0
0.750354	0.350298	0.781538	0.373471	0.823776			11	6	11	5	7			145	3	1	1	1	0	0	0	0	1	1	0	1	2	0	1	1	1	1	0	1	1	1	1	1	1	1	0	0	0	1	1	0	0	0	0
0.479135	0.374292	1.26494	0.598327	0.703473			11	7	23	6	8			155	2	1	0	1	0	0	0	0	0	0	0	0	2	0	1	0	1	0	0	0	1	0	0	1	1	0	0	0	0	1	1	0	0	0	0
0.693843	0.589238	0.837645	0.657234	0.893472			15	5	13	5	9			165	1	1	0	1	0	0	0	0	0	0	0	0	1	0	1	0	0	0	0	0	1	0	0	0	0	0	0	0	0	0	1	0	0	0	0
1.14956	0.428932	1.18475	0.471263	0.589237			11	6	12	6	11			175	1	1	0	0	0	0	0	0	0	0	0	0	0	0	1	0	0	0	0	0	0	0	0	0	0	0	0	0	0	0	0	0	0	0	0
1.03846	0.629837	0.598687	0.295467	1.01025			9	4	8	4	12			185	1	0	0	0	0	0	0	0	0	0	0	0	0	0	1	0	0	0	0	0	0	0	0	0	0	0	0	0	0	0	0	0	0	0	0
0.903475	0.489273	0.987125	0.398189	0.586846			7	6	6	7	9			195	0	0	0	0	0	0	0	0	0	0	0	0	0	0	0	0	0	0	0	0	0	0	0	0	0	0	0	0	0	0	0	0	0	0	0
1.19049	0.612834	1.00437	0.738463	0.888735			10	6	9	6	7
Figure 7h
KYN						KYNA
WT+AAV-Ctrl	Sirt6 cKO+AAV-Ctrl	Sirt6 cKO+AAV-shTDO2	Sirt6 cKO+AAV-shTDO2+Rapamycin			WT+AAV-Ctrl	Sirt6 cKO+AAV-Ctrl	Sirt6 cKO+AAV-shTDO2	Sirt6 cKO+AAV-shTDO2+Rapamycin
6.29085	9.51276	6.95396	8.85147			1.48333	3.72747	1.8253	1.29354
5.19787	11.5364	5.5355	8.19164			1.17659	2.90305	1.41308	1.42553
5.51114	13.9079	6.64032	5.19008			1.37326	2.73652	1.32982	1.0719
7.25892	11.071	6.8219	6.26476			1.6714	2.83108	1.3771	1.42946
4.75638	13.6438	5.16599	4.51354			1.18958	2.51748	1.2203	1.2551
5.7682	10.332	7.56382	6.00063			1.38516	4.62387	1.2735	1.38709
Figure 7i								Figure 7j
									WT+AAV-Ctrl			Sirt6 cKO+AAV-Ctrl			Sirt6 cKO+AAV-shTDO2			Sirt6 cKO+AAV-shTDO2+Rapamycin
								TDO2	1.00949	1.02425	0.966259	1.43664	1.57991	1.50571	0.737244	0.831337	0.819619	0.782651	0.807349	0.695866
								p-AKT	0.946348	1.02964	1.02401	0.842899	0.830934	0.833799	1.08291	1.19909	1.19951	1.11972	1.12509	0.968034
								p-mTOR	1.01114	0.987642	1.00122	0.663148	0.768602	0.755903	0.943223	0.818998	0.927342	0.576062	0.495411	0.562829
								p-p70S6K1	0.844185	1.02696	1.12885	0.514071	0.450118	0.578262	0.866844	0.852282	0.975663	0.702274	0.391552	0.616469
								GluA1	0.952077	1.07537	0.972548	0.639147	0.778988	0.78642	1.07419	1.02905	1.00056	0.703381	0.571319	0.37133
								PSD95	1.07407	1.04301	0.882912	0.59144	0.576801	0.549169	0.898086	1.00845	1.13914	0.682472	0.730159	0.661245
								Figure 7k
								Discrimination index						Discrimination ratio
								WT+AAV-Ctrl	Sirt6 cKO+AAV-Ctrl	Sirt6 cKO+AAV-shTDO2	Sirt6 cKO+AAV-shTDO2+Rapamycin			WT+AAV-Ctrl	Sirt6 cKO+AAV-Ctrl	Sirt6 cKO+AAV-shTDO2	Sirt6 cKO+AAV-shTDO2+Rapamycin
								43.1752	12.2821	36.8256	3.4			0.715876	0.56141	0.684128	0.517
								39.755	-0.35144	40.3097	7.4019			0.698775	0.498243	0.701548	0.53701
								42.6785	14.9108	46.9366	-6.45461			0.713393	0.574554	0.734683	0.467727
								40.7643	15.1692	38.7773	20.7591			0.703822	0.575846	0.693887	0.603796
								44.7063	-4.12439	43.2103	11.5328			0.723532	0.479378	0.716051	0.557664
								42.937	10.7392	47.5874	7.84342			0.714685	0.553696	0.737937	0.539217
								40.8225	-12.9771	40.578	14.3417			0.704113	0.435115	0.70289	0.571708
								47.1599	5.20943	41.1794	16.4868			0.735799	0.526047	0.705897	0.582434
								Figure 7l
								Discrimination index						Discrimination ratio
								WT+AAV-Ctrl	Sirt6 cKO+AAV-Ctrl	Sirt6 cKO+AAV-shTDO2	Sirt6 cKO+AAV-shTDO2+Rapamycin			WT+AAV-Ctrl	Sirt6 cKO+AAV-Ctrl	Sirt6 cKO+AAV-shTDO2	Sirt6 cKO+AAV-shTDO2+Rapamycin
								47.198	12.4674	44.8865	17.6051			0.73599	0.562337	0.724433	0.588025
								43.0233	19.8672	41.4979	16.8224			0.715116	0.599336	0.70749	0.584112
								36.3415	27.0318	37.6128	13.6573			0.681708	0.635159	0.688064	0.568287
								41.7084	15.2311	42.127	17.5592			0.708542	0.576155	0.710635	0.587796
								44.2286	0.196618	45.8496	19.2783			0.721143	0.500983	0.729248	0.596392
								40.017	-9.3207	39.6281	18.7717			0.700085	0.453397	0.698141	0.593858
								37.9075	11.6705	45.8344	20.495			0.689538	0.558352	0.729172	0.602475
								43.5037	20.1844	39.0777	23.5657			0.717518	0.600922	0.695388	0.617828
[truncated: 65 more columns]

## Sheet: Figure 8
Figure 8c							Figure 8d
								Ctrl+AAV-Ctrl				FGR+AAV-Ctrl				FGR+AAV-SIRT6
							SIRT6	1.13742	1.01614	1.00482	0.841621	0.363991	0.307498	0.289877	0.361338	1.86203	2.08395	2.35826	2.71814
							TDO2	0.893291	1.14296	0.976316	0.987436	1.90874	1.98916	1.97869	2.0354	0.787585	0.950517	0.963071	1.05566
							Figure 8e									Figure 8f
							KYN					KYNA				SIRT6	KYNA
							Ctrl+AAV-Ctrl	FGR+AAV-Ctrl	FGR+AAV-SIRT6			Ctrl+AAV-Ctrl	FGR+AAV-Ctrl	FGR+AAV-SIRT6		1.13742	1.22185
							7.37347	10.2844	6.5688			1.20403	1.53966	1.4684		1.01614	1.24192
							7.17832	13.735	7.26101			1.22185	1.72314	1.40777		1.00482	1.21927
							8.26558	11.8927	7.54782			0.753188	2.03563	1.48737		0.841621	1.479
							8.16628	9.47416	7.66339			1.24192	1.78694	1.18369		0.363991	1.72314
							7.53674	11.0065	7.02186			1.21927	1.84339	1.26314		0.307498	1.84339
							7.79648	8.33857	6.65977			1.479	1.70137	1.13925		0.289877	2.03563
																0.361338	1.78694
																1.86204	1.40777
																2.08395	1.26314
																2.35826	1.18369
																2.71814	1.13925
Figure 8g												Figure 8h
													Ctrl+AAV-Ctrl				FGR+AAV-Ctrl				FGR+AAV-SIRT6
												p-AKT	0.885187	1.1477	1.08507	0.882045	0.480646	0.459238	0.372865	0.289062	1.85312	1.83334	1.55103	1.11599
												p-mTOR	0.752798	1.07033	1.0323	1.14457	0.544342	0.511261	0.539703	0.368807	1.41614	1.42984	1.05165	0.961498
												p-p70S6K1	0.918719	1.04897	1.07241	0.9599	0.528594	0.46341	0.419688	0.442807	1.29402	1.24009	1.37534	1.31366
												GluA1	1.18126	1.04044	0.895809	0.88249	0.333064	0.469267	0.455766	0.40999	1.08331	0.952281	1.30746	0.916522
												PSD95	0.800475	1.09818	1.0419	1.05945	0.698832	0.877123	0.843929	0.757744	1.0909	1.12738	1.23396	1.152
												Figure 8j
												length				branches
												Ctrl+AAV-Ctrl	FGR+AAV-Ctrl	FGR+AAV-SIRT6		Ctrl+AAV-Ctrl	FGR+AAV-Ctrl	FGR+AAV-SIRT6
												1.6458	1.25878	1.72141		16	13	18
												2.15754	1.4057	1.63817		18	11	20
												2.20542	1.33522	1.76807		17	14	18
												2.5982	1.48479	1.98317		21	14	19
												1.94529	1.45588	1.64977		18	14	19
												2.26097	1.28056	2.07065		23	14	24
												2.07958	1.47503	2.07948		22	16	22
												1.84813	1.48849	1.7603		19	17	18
												2.12401	1.41063	2.4105		20	16	25
												2.61534	1.43331	1.93795		25	17	27
												2.77527	1.62602	2.51251		26	16	28
												2.32519	1.43651	2.09907		25	14	25
												2.32427	1.57422	2.13523		24	17	24
												1.75967	1.64977	1.75324		18	19	22
												1.66387	1.53232	2.36385		23	17	25
Figure 8k
	Ctrl+AAV-Ctrl															FGR+AAV-Ctrl															FGR+AAV-SIRT6
15	5	4	5	2	3	3	5	4	3	4	3	5	5	6	4	4	4	4	4	2	5	4	3	3	4	4	3	3	3	5	3	4	4	4	3	6	3	5	2	3	4	4	6	3	4
25	6	6	7	3	4	3	7	6	3	7	6	8	6	7	5	4	3	4	4	3	5	6	3	5	7	6	4	4	4	6	3	5	5	4	4	8	5	5	4	4	6	6	6	3	5
35	8	8	8	4	8	5	11	7	4	10	8	10	11	9	6	4	5	9	6	3	7	6	6	6	9	6	6	7	8	8	5	6	6	4	4	8	7	7	9	6	6	7	6	6	7
45	8	9	10	5	12	10	12	10	5	11	9	10	13	11	11	5	7	9	6	6	8	9	8	9	8	8	9	8	9	9	7	8	8	5	7	7	7	8	11	8	8	11	8	7	8
55	9	11	10	5	12	10	13	11	9	12	12	12	14	12	12	7	8	9	7	8	10	10	10	8	9	10	7	11	9	9	8	9	8	11	9	9	10	10	12	8	10	11	11	7	11
65	11	12	10	12	13	12	15	14	9	10	12	13	14	14	13	7	9	10	8	10	10	10	11	10	11	11	10	10	10	10	10	11	9	10	10	10	11	12	12	12	13	12	16	10	10
75	10	12	11	10	11	13	13	12	14	12	12	14	15	14	14	6	8	10	9	8	10	11	11	8	10	9	11	11	11	11	11	10	9	11	10	10	14	14	14	9	13	18	18	10	10
85	10	12	13	11	12	13	13	11	13	10	11	14	17	12	14	8	9	9	8	9	9	8	9	9	11	8	9	10	10	10	12	10	9	12	12	13	15	15	17	11	13	15	19	11	8
95	9	10	16	13	12	12	15	15	13	9	11	12	16	12	13	6	9	7	9	8	7	7	7	7	9	9	8	9	8	11	10	12	10	14	13	10	14	16	16	11	15	15	19	15	7
105	10	11	11	15	10	11	10	10	13	7	13	11	17	11	13	6	7	4	8	9	6	9	8	8	7	6	9	8	8	11	13	13	16	13	13	10	12	14	14	14	15	12	18	12	6
115	7	7	10	15	7	8	10	9	13	8	7	8	14	7	14	5	6	4	7	9	6	8	6	6	7	5	7	9	7	8	10	11	12	12	12	6	11	10	11	12	11	12	16	11	6
125	5	4	7	13	6	10	7	6	11	8	8	7	9	6	10	4	5	3	6	6	6	5	5	6	6	6	8	7	6	9	7	9	13	12	11	6	8	9	7	11	8	7	10	9	4
135	5	3	7	13	4	7	7	6	8	6	5	5	7	4	8	4	5	2	5	5	4	3	4	6	4	5	6	5	4	6	5	10	13	8	10	6	5	8	7	10	6	6	3	6	3
145	6	3	5	12	4	7	5	4	7	6	5	4	5	5	7	5	5	3	4	5	3	3	4	4	3	4	5	5	4	5	5	6	11	9	9	5	4	5	6	6	6	5	4	6	3
155	5	3	5	10	4	7	4	5	7	7	4	4	3	5	10	5	5	3	3	4	3	3	3	4	3	3	5	4	4	4	4	7	10	8	5	6	4	4	5	6	7	7	3	5	4
165	4	2	5	9	3	5	4	5	6	4	8	3	2	2	7	4	4	2	2	3	1	2	3	3	3	3	4	4	3	3	3	6	8	8	5	5	3	3	4	9	7	5	5	4	3
175	5	3	4	7	4	8	5	4	8	6	3	4	1	1	6	3	3	3	2	2	1	2	2	2	2	2	4	3	4	2	2	7	7	4	5	5	3	2	2	7	7	4	5	4	4
185	3	2	3	3	3	7	4	4	8	2	5	4	1	1	5	1	3	3	1	2	1	2	2	2	2	1	3	3	3	2	2	6	6	4	6	7	3	2	3	8	7	3	5	3	4
195	3	2	3	3	2	6	4	4	7	1	4	5	1	1	4	1	2	3	1	1	1	1	2	2	1	1	4	2	2	2	2	7	6	4	4	6	3	1	2	9	7	4	2	2	4
205	3	2	2	3	2	4	4	4	6	7	7	6	1	1	4	1	2	3	1	1	1	1	1	1	1	1	2	2	2	1	2	7	5	5	3	6	3	1	2	8	6	3	2	2	3
215	3	1	2	3	2	4	3	4	4	2	3	6	1	1	2	1	2	2	1	1	1	1	1	1	1	1	2	1	2	1	1	8	4	5	2	6	2	1	2	8	7	3	2	2	3
225	3	1	2	2	2	2	2	4	3	1	6	4	0	0	2	1	2	1	1	1	1	1	1	1	1	1	1	1	2	1	1	8	3	4	2	9	2	1	2	8	7	2	1	1	2
235	2	1	1	2	2	1	2	3	3	1	5	1	0	0	2	0	1	1	1	0	1	1	1	1	1	0	1	1	2	1	1	6	2	4	1	6	2	1	2	4	7	1	1	0	2
245	1	0	1	1	1	1	2	1	2	1	6	1	0	0	1	0	1	1	1	0	1	1	1	1	1	0	1	1	1	0	1	4	2	4	1	5	3	0	2	5	5	1	0	0	2
255	1	0	1	1	1	1	2	1	2	1	5	1	0	0	1	0	1	1	0	0	1	1	1	1	1	0	1	1	1	0	1	4	2	3	1	2	3	0	1	6	5	2	0	0	1
265	1	0	0	1	1	0	1	1	1	1	5	1	0	0	1	0	1	0	0	0	0	0	0	1	0	0	0	0	1	0	1	4	2	3	0	2	2	0	1	6	4	2	0	0	1
275	1	0	0	0	1	0	1	1	1	1	4	1	0	0	1	0	0	0	0	0	0	0	0	1	0	0	0	0	0	0	1	4	2	3	0	1	2	0	1	6	4	2	0	0	1
285	0	0	0	0	0	0	1	1	1	0	2	1	0	0	1	0	0	0	0	0	0	0	0	0	0	0	0	0	0	0	1	2	1	3	0	1	1	0	0	5	4	1	0	0	0
295	0	0	0	0	0	0	0	1	1	0	1	0	0	0	0	0	0	0	0	0	0	0	0	0	0	0	0	0	0	0	0	1	0	3	0	1	1	0	0	2	4	1	0	0	0
305	0	0	0	0	0	0	0	0	0	0	1	0	0	0	0	0	0	0	0	0	0	0	0	0	0	0	0	0	0	0	0	0	0	1	0	1	0	0	0	2	2	0	0	0	0
315	0	0	0	0	0	0	0	0	0	0	1	0	0	0	0	0	0	0	0	0	0	0	0	0	0	0	0	0	0	0	0	0	0	1	0	0	0	0	0	1	1	0	0	0	0
325	0	0	0	0	0	0	0	0	0	0	0	0	0	0	0	0	0	0	0	0	0	0	0	0	0	0	0	0	0	0	0	0	0	1	0	0	0	0	0	0	0	0	0	0	0
Figure 8m
Ctrl+AAV-Ctrl	FGR+AAV-Ctrl	FGR+AAV-SIRT6
1.07784	0.587236	1.01242
0.969851	0.565803	0.882223
1.01483	0.658734	1.01769
1.03822	0.528053	1.24899
1.21462	0.467323	1.08263
1.08968	0.430293	0.891246
1.04354	0.434146	1.13403
1.08457	0.465362	1.21345
1.39742	0.55335	1.15086
1.28972	0.437822	1.37686
1.06323	0.547018	1.17636
1.0266	0.555287	1.17371
1.31862	0.482092	0.923667
1.33932	0.543325	1.27423
1.25445	0.48797	0.908824
1.00627	0.470652	1.1398
0.938389	0.45282	0.918314
1.30545	0.463416	1.15545
1.11574	0.608248	1.05762
1.06457	0.410132	1.02838
0.975566	0.518068	1.15869
0.967906	0.47948	1.07653
1.02999	0.552158	1.14054
1.09409	0.474474	1.24063
1.01099	0.44069	1.18674
0.959778	0.572037	1.12346
1.04811	0.473447	0.955824
0.912877	0.532884	1.08901
1.09195	0.547216	1.24008
1.1023	0.579972	1.13281
Figure 8n
	Ctrl+AAV-Ctrl																														FGR+AAV-Ctrl
Mature spines	71.7949	71.4286	70.8333	71.4286	75.8621	73.0769	71.875	71.4286	75	71.4286	75.7576	72	72.3404	73.0769	70	72.4138	73.6842	72	73.913	72	71.4286	69.2308	68.1818	72.2222	70.8333	70.5882	69.2308	70.8333	72.2222	69.2308	64	61.5385	59.0909	61.2903	66.6667	66.6667	64.2857	64.7059	60	62.5	63.6364	60.8696	60.8696	61.5385	64.7059	60.8696	64.2857	59.0909	62.963
Filopodia	7.69231	8.16327	8.33333	9.52381	6.89655	7.69231	6.25	8.57143	6.25	9.52381	6.06061	8	6.38298	7.69231	6.66667	6.89655	5.26316	8	8.69565	8	4.7619	7.69231	9.09091	5.55556	8.33333	5.88235	7.69231	8.33333	5.55556	7.69231	8	7.69231	9.09091	9.67742	5.55556	5.55556	7.14286	5.88235	8	6.25	9.09091	8.69565	8.69565	7.69231	5.88235	8.69565	7.14286	9.09091	7.40741
Others	20.5128	20.4082	20.8333	19.0476	17.2414	19.2308	21.875	20	18.75	19.0476	18.1818	20	21.2766	19.2308	23.3333	20.6897	21.0526	20	17.3913	20	23.8095	23.0769	22.7273	22.2222	20.8333	23.5294	23.0769	20.8333	22.2222	23.0769	28	30.7692	31.8182	29.0323	27.7778	27.7778	28.5714	29.4118	32	31.25	27.2727	30.4348	30.4348	30.7692	29.4118	30.4348	28.5714	31.8182	29.6296
Figure 8o										Figure 8p
Discrimination index				Discrimination ratio						Discrimination index					Discrimination ratio
Ctrl+AAV-Ctrl	FGR+AAV-Ctrl	FGR+AAV-SIRT6		Ctrl+AAV-Ctrl	FGR+AAV-Ctrl	FGR+AAV-SIRT6				Ctrl+AAV-Ctrl	FGR+AAV-Ctrl	FGR+AAV-SIRT6			Ctrl+AAV-Ctrl	FGR+AAV-Ctrl	FGR+AAV-SIRT6
39.2585	18.5733	44.6949		0.696293	0.592866	0.723475				35.9485	-3.58566	41.29			0.679742	0.482072	0.70645
48.1335	9.95763	38.3607		0.740667	0.549788	0.691803				36.682	-6.79887	41.1864			0.68341	0.466006	0.705932
42.4484	10.591	37.8786		0.712242	0.552955	0.689393				37.4195	10.141	40.9347			0.687098	0.550705	0.704674
35.5063	18.2597	43.8925		0.677532	0.591298	0.719463				41.3424	11.8269	40.4326			0.706712	0.559134	0.702163
42.6555	-6.11819	40.4544		0.713277	0.469409	0.702272				41.8943	13.7182	40.1443			0.709472	0.568591	0.700722
36.8136	4.75919	44.1358		0.684068	0.523796	0.720679				42.0177	21.0434	38.0939			0.710089	0.605217	0.690469
40.899	-1.36986	45.7519		0.704495	0.493151	0.72876				43.0783	-2.62058	43.4251			0.715392	0.486897	0.717125
43.0366	3.31249	50.451		0.715183	0.516562	0.752255				38.5802	8.27533	43.7793			0.692901	0.541377	0.718896
Figure 8q
NOR	KYNA		NLR	KYNA
35.5063	1.479		35.9485	1.479
42.6555	1.20403		36.682	1.20403
36.8136	1.22185		37.4195	1.22185
40.899	1.24192		41.3424	1.24192
43.0366	1.21927		41.8943	1.21927
42.4484	0.753188		42.0177	0.753188
9.95763	1.53966		-3.58566	1.53966
10.591	1.72314		-6.79887	1.72314
-6.11819	2.03563		10.141	2.03563
4.75919	1.78694		11.8269	1.78694
-1.36986	1.84339		13.7182	1.84339
3.31249	1.70137		21.0434	1.70137
37.8786	1.13925		41.29	1.13925
43.8925	1.18369		41.1864	1.18369
44.6949	1.26314		40.9347	1.26314
38.3607	1.40777		40.4326	1.40777
40.4544	1.4684		40.1443	1.4684
44.1358	1.48737		38.0939	1.48737
[truncated: 41 more columns]

## Sheet: Supplementary Figure 1
Supplementary Figure 1a
P1,P3			P1,P2			Cre
Supplementary Figure 1b
	WT						Sirt6 cKO
Hippocampus	0.966322	0.865686	1.11281	1.09348	0.961787	1.09142	0.181514	0.306795	0.314195	0.300167	0.144746	0.177155
Cortex	1.05796	1.02873	1.18219	1.00561	1.07877	1.04117	0.419827	0.360982	0.313355	0.376312	0.293209	0.570382
Cerebellum	1.25701	1.01396	0.939523	0.882703	1.10191	1.10957	1.30134	1.09429	1.19748	1.01748	1.42899	1.16473
Supplementary Figure 1c
	WT				Sirt6 cKO
Hippocampus	1.1647	1.22813	0.868178	0.738996	0.188857	0.353633	0.405655	0.413801
Cortex	1.20518	0.955336	0.878801	0.960683	0.173249	0.33815	0.440763	0.312896
Cerebellum	0.945406	1.00197	0.912584	1.14004	1.14036	1.02762	0.921176	1.0264
Supplementary Figure 1d
shCtrl	shSIRT6
0.920188	0.45376
1.12506	0.392292
0.965936	0.281265
Supplementary Figure 1f
length			branches
shCtrl	shSIRT6		shCtrl	shSIRT6
0.565167	0.359849		8	5
0.633517	0.3495		7	7
0.839516	0.359078		8	7
0.877024	0.360761		16	7
0.920714	0.294081		16	4
1.08787	0.439551		17	6
0.954449	0.322685		13	5
0.657478	0.436059		12	7
0.725467	0.400209		10	5
0.464248	0.266544		8	5
0.879658	0.280075		11	6
0.760618	0.351707		9	5
1.03367	0.281119		14	5
1.18847	0.419604		16	5
0.770958	0.533172		9	7
0.790186	0.317976		11	4
0.77944	0.371743		11	6
1.00398	0.47855		16	7
1.15551	0.332802		17	4
0.805533	0.245245		11	5
Supplementary Figure 1g
	shCtrl																				shSIRT6
15	5	10	8	6	5	5	6	5	6	5	6	7	6	5	4	5	7	5	5	7	2	3	3	3	4	3	3	3	4	2	2	3	3	3	4	3	3	3	2	3
25	6	11	10	7	6	6	7	6	6	7	9	10	9	6	5	5	8	6	7	9	3	3	3	3	5	3	4	3	5	2	2	4	3	4	5	3	3	3	3	3
35	6	13	10	10	6	6	8	5	6	8	12	10	12	7	10	7	7	7	11	9	3	4	3	3	5	4	5	3	4	2	2	4	3	3	5	3	4	3	4	2
45	6	14	11	13	6	6	8	7	6	7	11	10	13	8	9	8	7	6	13	10	4	5	2	3	5	3	3	5	3	2	2	4	4	3	6	4	4	2	3	3
55	6	11	13	12	9	6	8	4	11	7	10	11	14	8	11	5	6	7	15	11	4	3	2	4	3	2	3	5	3	1	3	3	3	3	4	5	6	2	4	3
65	7	6	7	12	7	6	8	2	14	6	12	17	16	7	13	6	5	7	8	10	3	2	3	4	3	2	3	4	3	1	4	3	3	3	3	5	5	2	3	2
75	6	2	3	9	4	6	5	2	7	3	9	9	9	9	10	7	3	8	9	6	5	2	3	4	3	2	3	4	0	1	3	3	3	3	2	4	1	2	3	3
85	4	2	2	5	2	4	3	2	5	2	5	4	5	3	6	7	2	13	6	3	3	3	2	2	4	2	4	1	0	1	2	3	3	3	1	4	1	4	1	0
95	3	2	4	4	2	3	3	1	1	1	4	3	3	2	4	7	5	8	6	2	0	3	3	0	2	2	4	1	0	4	2	3	3	1	1	4	1	2	1	0
105	2	1	2	1	1	1	2	1	1	1	3	2	1	1	1	5	3	7	4	1	0	1	3	0	1	2	3	1	0	2	2	2	3	1	0	4	1	1	1	0
115	1	1	1	0	1	1	2	1	0	1	1	1	0	2	1	3	2	3	3	1	0	0	1	0	1	2	3	1	0	4	1	1	1	1	0	2	2	0	1	0
125	1	0	1	0	3	0	2	1	0	0	0	1	0	2	1	1	2	3	2	1	0	0	1	0	0	1	0	0	0	1	0	1	2	0	0	0	1	0	1	0
135	1	0	1	0	4	0	1	1	0	0	0	0	0	1	0	0	1	1	1	0	0	0	0	0	0	0	0	0	0	0	0	1	1	0	0	0	0	0	1	0
145	0	0	0	0	3	0	0	1	0	0	0	0	0	0	0	0	1	1	1	0	0	0	0	0	0	0	0	0	0	0	0	1	1	0	0	0	0	0	0	0
155	0	0	0	0	3	0	0	1	0	0	0	0	0	0	0	0	0	0	0	0	0	0	0	0	0	0	0	0	0	0	0	1	1	0	0	0	0	0	0	0
165	0	0	0	0	1	0	0	0	0	0	0	0	0	0	0	0	0	0	0	0	0	0	0	0	0	0	0	0	0	0	0	0	1	0	0	0	0	0	0	0
175	0	0	0	0	1	0	0	0	0	0	0	0	0	0	0	0	0	0	0	0	0	0	0	0	0	0	0	0	0	0	0	0	1	0	0	0	0	0	0	0
185	0	0	0	0	0	0	0	0	0	0	0	0	0	0	0	0	0	0	0	0	0	0	0	0	0	0	0	0	0	0	0	0	0	0	0	0	0	0	0	0
Supplementary Figure 1i
Synapsin1+/μm			Synapsin1+ PSD95+/Synapsin1+
shCtrl	shSIRT6		shCtrl	shSIRT6
0.468721	0.160655		58.5366	35.7143
0.530962	0.295749		56.25	40
0.465709	0.305102		66.1539	32.4324
0.421796	0.337577		59.2593	33.3333
0.478704	0.352568		58.3333	37.7778
0.475927	0.315917		61.2903	38.8889
0.5269	0.349168		62.1622	36.3636
0.446819	0.387558		70.8333	35.4839
0.581866	0.253056		60.8696	30
0.572173	0.277967		59.2593	27.7778
0.454309	0.305527		57.1429	37.037
0.555495	0.393001		69.5652	38.0952
0.544103	0.210769		59.2593	40
0.524609	0.311066		72.7273	30
0.513882	0.287704		68.5714	29.1667
0.473083	0.360494		63.0137	32.2581
0.451709	0.36631		68.75	37.037
0.44958	0.326362		62.5	37.5
0.535889	0.355718		64.1509	36.3636
0.527228	0.378644		59.1837	29.1667

## Sheet: Supplementary Figure 2
Supplementary Figure 2a
Supplementary Figure 2b
shCtrl+Luc	shSIRT6+Luc	shSIRT6+SIRT6	shSIRT6+H133Y	shSIRT6+S56Y	shSIRT6+R65A	shSIRT6+G60A
1.00231	0.436282	531.282	502.623	502.623	343.302	303.033
1.05946	0.415619	581.378	422.654	431.535	256.592	254.82
0.941696	0.390483	618.802	478.818	502.623	290.689	294.747
Supplementary Figure 2d
length								branches
shCtrl+Luc	shSIRT6+Luc	shSIRT6+SIRT6	shSIRT6+H133Y	shSIRT6+S56Y	shSIRT6+R65A	shSIRT6+G60A		shCtrl+Luc	shSIRT6+Luc	shSIRT6+SIRT6	shSIRT6+H133Y	shSIRT6+S56Y	shSIRT6+R65A	shSIRT6+G60A
1.31235	0.812126	1.17361	0.567345	0.46233	0.503826	1.19802		15	6	11	4	6	5	15
1.43868	0.397582	0.760922	0.660736	0.355347	0.382072	1.3515		16	4	11	6	2	4	15
0.912663	0.475822	0.654346	0.570286	0.587933	0.545293	1.35771		15	6	11	5	6	6	14
0.744624	0.35785	0.825182	0.585152	0.572649	0.434936	0.882662		12	5	8	4	6	4	15
1.13322	0.517976	0.857019	0.680855	0.536877	0.516101	1.12842		12	6	15	5	5	5	16
0.739527	0.414972	1.10285	0.537905	0.400096	0.324052	0.850109		9	5	14	5	5	3	10
1.17395	0.591511	0.691556	0.539707	0.382833	0.260594	0.864694		14	6	8	6	4	4	12
1.13216	0.463592	0.850896	0.567837	0.411798	0.23917	0.863503		14	6	9	5	5	5	14
1.09155	0.596497	1.18532	0.503095	0.467921	0.297228	1.16562		17	5	16	5	4	4	18
1.32233	0.580249	1.37494	0.640157	0.447397	0.425441	0.913796		15	5	17	5	3	5	14
1.07803	0.314146	1.18337	0.59238	0.317475	0.541786	1.10749		16	4	16	7	3	6	16
0.924707	0.530744	1.41441	0.379016	0.417575	0.247429	1.34926		11	5	17	4	4	3	14
0.870655	0.420132	1.10835	0.231054	0.411549	0.396681	1.19049		17	6	12	6	3	3	13
0.734733	0.591905	1.18721	0.667859	0.454933	0.429727	1.09996		8	4	17	4	6	5	15
0.824241	0.373675	1.14745	0.530422	0.487808	0.568105	0.726738		12	5	16	6	4	6	10
1.04471	0.70875	1.19409	0.404566	0.63909	0.594125	0.861556		19	6	18	8	6	4	16
0.866169	0.545085	1.19674	0.307438	0.340976	0.390001	0.731863		13	6	17	4	3	5	13
0.828766	0.252828	1.33658	0.316953	0.292641	0.436562	1.37621		18	5	15	4	3	4	12
1.07104	0.319778	1.23666	0.278185	0.554264	0.493754	0.63156		14	5	14	4	6	6	11
1.1509	0.470593	1.17765	0.287478	0.427768	0.274293	1.16803		17	5	12	6	3	5	13
Supplementary Figure 2e
	shCtrl+Luc																				shSIRT6+Luc																				shSIRT6+SIRT6
15	4	6	8	6	5	4	2	5	6	4	4	3	3	3	3	4	3	4	4	6	3	3	2	2	5	4	4	5	2	2	2	4	5	2	2	1	4	3	2	3	4	6	4	3	5	8	7	4	5
25	4	6	8	6	7	5	2	7	7	6	6	5	3	4	5	5	5	6	5	6	4	3	2	3	6	4	4	6	2	3	2	4	5	2	2	3	6	4	2	3	5	6	5	3	9	9	8	4	9
35	5	7	9	7	6	7	3	8	6	8	6	6	3	4	4	6	5	7	5	6	5	4	2	3	6	4	4	6	4	6	4	4	6	4	2	3	6	4	3	4	6	5	6	3	10	13	8	4	9
45	5	8	10	7	8	8	8	9	6	9	5	7	7	4	4	7	5	5	7	7	6	4	5	4	6	3	5	7	5	6	4	5	7	4	3	3	6	4	3	4	8	8	6	4	10	13	9	5	12
55	6	11	11	9	7	7	8	9	7	8	9	9	6	5	4	9	5	6	11	8	6	4	5	4	7	3	7	6	7	6	5	5	5	4	4	5	6	5	7	5	13	9	8	6	9	17	8	7	9
65	7	10	13	10	8	8	10	9	6	9	11	9	7	6	4	6	4	6	11	8	7	4	4	3	8	3	7	5	7	6	5	4	5	8	4	5	6	4	4	4	12	8	9	6	7	14	6	9	8
75	9	10	10	9	8	7	8	8	7	7	7	12	6	6	4	5	5	4	11	11	8	3	5	3	7	5	7	3	6	5	7	3	5	4	3	5	6	3	4	3	11	6	8	8	8	8	7	10	8
85	8	10	9	8	7	7	6	6	9	7	7	9	7	8	5	5	5	4	11	13	7	3	5	4	7	4	6	3	4	4	4	3	4	5	3	5	4	2	4	3	10	5	6	12	7	7	5	8	10
95	10	10	7	8	6	6	5	7	8	7	10	6	5	9	6	4	4	4	7	12	6	2	5	4	6	1	3	2	3	3	3	2	3	4	5	8	3	1	4	3	7	3	7	8	5	4	3	8	10
105	13	10	7	2	7	5	5	3	8	7	9	5	4	12	7	4	9	4	9	13	6	3	3	4	6	1	3	2	3	0	2	1	3	4	5	9	3	1	2	2	8	2	8	8	9	4	3	8	5
115	13	8	3	2	6	6	7	3	6	6	10	5	3	3	4	4	9	4	9	11	5	3	4	4	4	1	3	2	2	0	2	2	3	4	7	6	3	2	2	1	8	1	6	6	5	2	3	9	4
125	11	9	2	2	4	6	10	3	7	6	9	5	3	2	4	5	9	3	8	8	4	2	5	3	2	0	2	2	1	0	2	2	2	2	3	6	3	1	2	1	6	4	3	4	4	1	2	8	2
135	11	6	2	2	3	6	5	3	4	4	7	4	3	3	4	5	11	5	6	9	4	2	2	2	1	0	3	2	1	0	2	1	2	1	2	8	2	3	1	0	5	9	5	2	3	1	4	4	3
145	12	7	2	1	3	6	4	3	4	4	6	4	2	2	3	8	8	4	4	10	3	2	2	2	1	0	2	6	1	0	1	1	1	1	2	2	2	2	1	0	3	3	2	2	2	1	5	3	3
155	10	7	2	1	3	5	4	2	6	4	4	4	1	2	2	6	8	4	4	6	3	3	2	3	0	0	2	1	0	0	1	1	1	1	2	2	2	2	1	0	3	3	1	3	2	1	1	2	2
165	8	6	2	1	2	3	4	2	3	4	2	4	1	2	2	9	5	3	4	2	3	2	1	1	0	0	2	1	0	0	1	0	0	1	1	1	2	2	2	0	3	3	1	3	1	1	1	3	2
175	6	6	2	1	2	2	3	1	3	5	1	3	1	2	2	7	3	3	3	1	2	1	1	0	0	0	2	1	0	0	0	0	0	0	0	1	2	1	2	0	2	2	0	2	1	1	0	3	3
185	1	2	2	1	1	1	3	1	2	4	1	2	1	2	2	6	2	2	1	0	1	0	1	0	0	0	1	1	0	0	0	0	0	0	0	0	1	0	2	0	1	1	0	2	1	1	0	1	2
195	0	2	1	1	1	1	3	1	2	4	1	1	0	2	2	3	1	2	1	0	1	0	0	0	0	0	1	0	0	0	0	0	0	0	0	0	1	0	1	0	0	1	0	1	1	1	0	0	1
205	0	1	1	1	1	1	1	1	1	2	0	1	0	1	1	2	1	1	0	0	1	0	0	0	0	0	1	0	0	0	0	0	0	0	0	0	0	0	1	0	0	1	0	0	1	1	0	0	1
215	0	1	1	0	0	0	1	0	1	1	0	0	0	1	1	1	0	1	0	0	1	0	0	0	0	0	1	0	0	0	0	0	0	0	0	0	0	0	0	0	0	0	0	0	0	1	0	0	1
225	0	0	0	0	0	0	0	0	0	0	0	0	0	0	0	0	0	1	0	0	1	0	0	0	0	0	1	0	0	0	0	0	0	0	0	0	0	0	0	0	0	0	0	0	0	1	0	0	0
235	0	0	0	0	0	0	0	0	0	0	0	0	0	0	0	0	0	0	0	0	0	0	0	0	0	0	0	0	0	0	0	0	0	0	0	0	0	0	0	0	0	0	0	0	0	1	0	0	0
Supplementary Figure 2g
Synapsin1+/μm									Synapsin1+ PSD95+/Synapsin1+
shCtrl+Luc	shSIRT6+Luc	shSIRT6+SIRT6	shSIRT6+H133Y	shSIRT6+S56Y	shSIRT6+R65A	shSIRT6+G60A			shCtrl+Luc	shSIRT6+Luc	shSIRT6+SIRT6	shSIRT6+H133Y	shSIRT6+S56Y	shSIRT6+R65A	shSIRT6+G60A
0.444799	0.308158	0.455852	0.366424	0.311089	0.392837	0.417214			64.1791	37.5	72.2222	24	40.7407	37.931	53.1915
0.556328	0.332517	0.446972	0.338017	0.406589	0.374072	0.468499			66.6667	27.2727	68.9655	33.3333	41.9355	28.5714	59.0909
0.42146	0.321838	0.496586	0.369746	0.360964	0.356735	0.452573			70.3704	35	50	25	40	30	69.5652
0.559632	0.358272	0.527561	0.315959	0.374118	0.341475	0.508332			58.3333	37.5	64.5161	37.5	34.7826	26.3158	59.375
0.488711	0.360191	0.505539	0.279853	0.366703	0.269402	0.516144			70	30.7692	71.7391	38.4615	37.5	34.6154	59.2593
0.492483	0.34093	0.565078	0.311082	0.349623	0.379177	0.447983			63.8889	34.6154	70	37.931	25.8065	37.5	64.5161
0.575533	0.395533	0.460354	0.388066	0.300412	0.329262	0.516547			60	26.6667	69.697	23.5294	23.5294	31.8182	58.6207
0.401445	0.363413	0.420423	0.281444	0.340027	0.368621	0.464576			56.6667	23.0769	70.3704	30	33.3333	37.037	61.5385
0.55392	0.325686	0.55339	0.319315	0.267216	0.353986	0.522886			60.7843	31.25	60.8696	35.2941	37.5	35.2941	65.3846
0.483016	0.317907	0.521259	0.308631	0.416691	0.285101	0.540032			56.7568	25.7143	67.5676	38.2353	28.5714	26.6667	62.963
0.451043	0.368362	0.449392	0.356316	0.363717	0.346195	0.481223			64.8649	20	65.3846	25	34.1463	27.2727	67.3469
0.424058	0.387861	0.508622	0.380044	0.334197	0.364659	0.448318			56.9231	27.027	57.1429	36.3636	33.3333	33.3333	58.5366
0.464595	0.363323	0.499482	0.34357	0.295961	0.363827	0.454896			63.7931	34.2857	66.0377	38.8889	36.3636	37.5	61.1111
0.487071	0.319842	0.520592	0.372923	0.367965	0.307894	0.431898			58.8235	29.7297	59.2593	29.6296	36.9565	34.7826	63.8889
0.463894	0.36828	0.43636	0.277677	0.337743	0.332206	0.440058			56.4103	39.1304	65.7895	38.4615	41.6667	32.1429	57.1429
0.490442	0.371297	0.530844	0.381648	0.238834	0.273605	0.493091			59.5745	39.4737	58.3333	28.5714	35.7143	38.0952	65.8537
0.413966	0.288756	0.498516	0.377648	0.411107	0.282304	0.502871			55.3192	27.2727	54.5455	26.4706	36.3636	28.5714	66.6667
0.441448	0.367052	0.508265	0.381467	0.372599	0.316356	0.576654			60.6061	38.2353	66.6667	34.2857	30.303	35.8974	65.7143
0.433839	0.238302	0.486281	0.317428	0.359424	0.34828	0.53321			72.3404	30	63.6364	36.8421	30.7692	37.5	56.7568
0.439807	0.316173	0.526331	0.260633	0.280842	0.319285	0.55823			72.4138	29.4118	61.1111	39.3939	27.2727	33.3333	60
Supplementary Figure 2h
	WT+AAV-Ctrl															WT+AAV-SIRT6															Sirt6 cKO+AAV-Ctrl															Sirt6 cKO+AAV-SIRT6
Apical	1.04617	1.26342	1.08034	1.15517	1.2522	1.18359	1.48636	1.5747	0.931088	1.26684	1.48821	1.14674	1.16861	1.06833	1.53731	1.29997	1.45667	1.57993	1.67112	1.17245	1.71039	1.51161	1.43281	1.33199	1.27815	1.44675	1.30119	1.30521	1.10006	1.37507	0.989169	0.71505	0.942894	0.665526	0.907162	0.94832	0.896889	0.858608	0.813138	0.600545	0.956727	0.805115	0.893927	0.713245	0.797937	1.26667	1.3008	1.438	1.21884
Basal	0.914082	0.679241	0.826356	0.85389	0.768953	0.714161	0.981056	0.923897	0.874091	0.896837	0.797409	0.744248	0.889546	0.734961	0.651062	0.949429	1.01245	0.777448	0.701978	1.27493	0.660048	1.08345	0.87519	0.829227	0.944341	0.835134	0.799498	0.935733	0.745473	0.925393	0.380672	0.567548	0.552228	0.606714	0.477134	0.584198	0.741242	0.63132	0.768068	0.613282	0.582204	0.750671	0.561002	0.442851	0.617871	0.786277	0.766517	0.921327	1.02394
Supplementary Figure 2i
	WT+AAV-Ctrl															WT+AAV-SIRT6															Sirt6 cKO+AAV-Ctrl															Sirt6 cKO+AAV-SIRT6
Apical	15	20	14	18	18	17	18	22	15	20	18	19	19	17	21	21	19	22	18	15	21	24	16	18	19	20	16	14	16	17	11	10	12	8	13	14	10	12	10	8	9	11	11	11	11	15	14	16	12
Basal	11	10	10	10	9	9	11	13	10	11	10	10	11	12	10	11	11	11	8	13	10	12	11	10	12	10	10	12	9	12	6	7	7	6	6	8	8	7	8	7	7	8	7	5	7	13	13	11	10
Supplementary Figure 2j
Apical
	WT+AAV-Ctrl															WT+AAV-SIRT6															Sirt6 cKO+AAV-Ctrl															Sirt6 cKO+AAV-SIRT6
15	1	1	1	1	1	1	1	1	1	2	1	1	1	1	1	1	1	1	1	1	1	2	1	1	1	1	1	1	1	1	1	1	2	1	2	1	1	1	2	1	1	2	1	1	1	1	1	1	1
25	1	6	1	1	1	1	1	1	3	3	2	1	1	1	1	1	1	1	1	2	2	2	1	1	3	1	1	1	2	1	1	1	2	1	4	2	1	1	2	2	1	2	2	2	1	1	5	2	4
35	1	4	2	3	3	1	1	1	4	4	3	3	3	2	1	3	2	2	3	3	5	3	1	3	5	1	1	1	2	1	1	2	4	3	4	3	1	1	3	3	1	3	3	4	1	1	5	2	4
45	2	5	3	5	4	2	1	1	4	4	4	3	2	2	1	4	4	3	3	5	5	4	3	3	5	4	2	4	4	2	1	2	4	3	5	3	3	4	4	3	1	2	3	3	1	2	6	4	6
55	3	6	5	6	6	4	5	3	3	4	4	5	3	4	2	7	4	8	5	7	4	5	5	6	3	4	5	5	5	1	2	3	5	2	5	5	4	4	4	4	1	4	4	2	3	3	6	4	5
65	3	5	5	5	4	5	5	3	3	5	6	4	4	5	4	6	7	4	4	9	5	5	7	10	3	5	6	6	5	3	2	4	5	4	5	4	5	5	4	5	1	4	3	4	3	6	6	4	5
75	5	4	5	6	5	5	5	3	5	3	7	5	6	5	4	7	6	8	5	9	6	6	9	9	4	5	6	6	7	6	3	4	6	4	6	5	4	5	4	5	2	4	5	4	4	7	8	4	5
85	7	4	6	7	5	6	5	6	7	3	7	6	6	6	5	7	6	8	3	10	6	6	8	9	5	5	6	8	7	7	4	5	6	4	4	5	6	4	3	5	3	3	5	4	4	6	5	8	7
95	7	5	5	6	6	7	6	4	7	4	7	5	5	5	6	8	5	4	3	10	7	6	8	6	4	4	5	6	7	7	4	6	4	4	3	4	5	3	2	2	4	3	3	4	4	8	9	8	6
105	7	4	3	4	7	7	5	3	5	4	8	6	5	6	4	6	5	4	3	7	6	7	7	6	6	3	4	6	9	6	5	4	5	4	4	4	6	4	2	3	4	4	3	5	4	5	7	7	5
115	4	5	3	5	7	6	5	4	4	4	8	5	5	6	5	4	4	5	4	5	6	7	7	5	7	5	5	5	8	4	5	3	5	3	4	4	5	3	4	4	4	3	3	5	4	2	3	7	3
125	6	5	2	4	8	4	6	5	3	5	7	5	7	6	3	4	3	4	3	3	8	8	8	4	7	7	6	5	5	4	6	2	4	3	3	4	5	3	4	3	5	2	4	3	6	3	5	5	5
135	5	4	2	4	6	4	5	5	4	5	6	6	5	4	4	5	3	3	3	3	9	8	7	7	6	6	6	5	5	3	6	2	3	3	3	3	4	3	4	3	6	3	4	2	6	6	5	4	3
145	4	5	6	4	3	4	6	6	3	5	8	5	6	4	3	7	4	2	3	3	10	8	7	5	7	8	6	6	4	3	4	2	3	2	3	4	4	3	3	3	6	2	4	3	5	3	5	2	4
155	3	5	5	6	3	3	5	4	3	4	7	7	4	5	4	3	4	1	4	2	10	7	7	6	6	8	4	5	5	3	4	2	2	2	2	3	2	2	3	2	6	2	4	2	3	2	3	4	4
165	4	4	4	6	4	2	5	6	3	3	6	6	6	4	4	4	6	0	2	2	7	6	5	6	6	8	6	5	5	3	2	1	2	2	2	3	1	2	2	2	5	3	3	2	3	2	4	4	2
175	2	4	3	4	3	3	3	6	2	3	6	4	4	4	3	4	6	0	2	1	4	6	5	4	6	6	5	7	3	4	2	1	1	1	2	2	1	2	2	2	5	2	3	2	2	5	4	3	3
185	2	2	3	2	4	3	5	5	2	5	5	4	4	4	3	3	4	0	0	0	4	4	4	3	5	6	5	8	3	4	2	1	1	1	2	2	1	2	1	1	4	3	3	1	2	3	3	3	3
195	3	2	4	3	4	3	4	6	1	5	5	3	2	3	3	2	4	0	0	0	4	2	4	3	4	4	4	6	2	5	2	1	1	1	1	1	1	1	1	1	4	3	3	1	2	4	2	4	4
205	3	3	3	3	4	3	6	5	1	4	5	2	0	2	1	1	5	0	0	0	3	2	4	4	5	4	6	5	3	4	1	0	1	1	1	1	1	1	1	1	3	1	3	1	1	3	2	5	2
215	1	2	3	2	2	3	7	6	2	3	3	0	0	1	1	0	2	0	0	0	2	0	5	2	4	4	5	5	3	3	1	0	1	0	1	1	0	1	1	1	3	1	2	1	1	2	2	4	3
225	0	2	4	0	2	5	7	6	2	1	1	0	0	0	1	0	4	0	0	0	2	0	4	1	6	4	3	3	2	3	1	0	1	0	1	1	0	1	1	1	2	1	2	1	1	2	1	3	3
235	0	2	2	0	0	3	8	5	2	0	0	0	0	0	0	0	2	0	0	0	1	0	2	1	3	3	2	3	2	3	1	0	0	0	1	0	0	1	1	1	1	1	1	0	1	1	1	4	1
245	0	2	3	0	0	2	5	4	0	0	0	0	0	0	0	0	3	0	0	0	1	0	2	1	0	3	1	2	1	2	1	0	0	0	1	0	0	1	1	0	1	0	1	0	0	0	0	3	1
255	0	1	1	0	0	2	5	3	0	0	0	0	0	0	0	0	2	0	0	0	0	0	1	0	0	2	1	2	0	2	0	0	0	0	0	0	0	0	1	0	1	0	1	0	0	0	0	3	0
265	0	0	0	0	0	1	3	4	0	0	0	0	0	0	0	0	2	0	0	0	0	0	0	0	0	0	1	2	0	2	0	0	0	0	0	0	0	0	0	0	1	0	1	0	0	0	0	2	0
275	0	0	0	0	0	0	1	3	0	0	0	0	0	0	0	0	0	0	0	0	0	0	0	0	0	0	0	2	0	1	0	0	0	0	0	0	0	0	0	0	0	0	0	0	0	0	0	2	0
285	0	0	0	0	0	0	0	2	0	0	0	0	0	0	0	0	0	0	0	0	0	0	0	0	0	0	0	1	0	2	0	0	0	0	0	0	0	0	0	0	0	0	0	0	0	0	0	0	0
295	0	0	0	0	0	0	0	1	0	0	0	0	0	0	0	0	0	0	0	0	0	0	0	0	0	0	0	0	0	2	0	0	0	0	0	0	0	0	0	0	0	0	0	0	0	0	0	0	0
305	0	0	0	0	0	0	0	1	0	0	0	0	0	0	0	0	0	0	0	0	0	0	0	0	0	0	0	0	0	2	0	0	0	0	0	0	0	0	0	0	0	0	0	0	0	0	0	0	0
315	0	0	0	0	0	0	0	0	0	0	0	0	0	0	0	0	0	0	0	0	0	0	0	0	0	0	0	0	0	1	0	0	0	0	0	0	0	0	0	0	0	0	0	0	0	0	0	0	0
325	0	0	0	0	0	0	0	0	0	0	0	0	0	0	0	0	0	0	0	0	0	0	0	0	0	0	0	0	0	1	0	0	0	0	0	0	0	0	0	0	0	0	0	0	0	0	0	0	0
335	0	0	0	0	0	0	0	0	0	0	0	0	0	0	0	0	0	0	0	0	0	0	0	0	0	0	0	0	0	1	0	0	0	0	0	0	0	0	0	0	0	0	0	0	0	0	0	0	0
345	0	0	0	0	0	0	0	0	0	0	0	0	0	0	0	0	0	0	0	0	0	0	0	0	0	0	0	0	0	0	0	0	0	0	0	0	0	0	0	0	0	0	0	0	0	0	0	0	0
Basal
	WT+AAV-Ctrl															WT+AAV-SIRT6															Sirt6 cKO+AAV-Ctrl															Sirt6 cKO+AAV-SIRT6
15	2	4	4	3	1	1	3	4	3	3	6	5	4	5	5	3	3	4	2	6	0	3	1	3	2	2	4	3	2	6	3	2	2	2	3	3	3	3	1	1	1	1	3	3	1	5	3	3	2
25	5	5	5	4	1	1	5	5	7	5	7	5	5	6	7	3	6	7	3	6	3	4	4	4	3	5	4	5	5	6	4	4	3	5	3	4	3	4	3	4	4	3	3	3	1	8	5	4	5
35	5	7	6	6	5	3	7	7	7	6	8	6	5	6	9	7	7	6	6	6	5	4	8	6	4	7	5	6	5	6	4	5	4	4	7	6	4	6	4	5	4	4	5	4	4	10	8	6	6
45	8	7	7	8	6	4	7	8	8	10	10	8	8	8	9	7	7	7	7	7	7	7	7	8	5	7	8	7	8	7	4	5	5	6	2	8	4	7	5	6	5	4	6	5	7	9	7	7	7
55	11	7	8	7	6	5	8	11	9	10	9	10	9	6	8	8	8	8	7	6	8	6	10	10	5	10	9	10	9	8	3	5	6	6	5	6	5	7	5	6	5	5	6	4	5	8	8	7	8
65	11	7	8	7	6	9	9	11	10	10	9	9	7	6	6	8	8	7	7	8	7	8	9	10	8	10	9	10	9	11	4	6	5	6	4	7	7	7	6	5	5	7	7	5	6	7	8	8	10
75	8	6	7	7	9	9	10	12	9	10	8	7	7	6	6	10	8	8	5	9	5	11	9	9	9	10	9	9	7	11	3	6	6	6	3	5	7	7	8	5	6	7	5	4	6	4	8	9	9
85	7	4	7	5	8	8	10	11	8	7	4	6	8	4	2	8	7	6	6	9	4	12	8	9	9	9	9	9	5	9	2	5	5	5	3	2	5	7	7	5	5	8	4	4	5	5	8	10	9
95	5	3	6	5	6	4	9	6	8	5	2	4	7	4	2	6	8	4	4	8	2	10	6	7	9	7	7	6	4	9	1	3	4	4	2	1	5	4	6	4	5	7	2	4	6	2	5	7	10
105	4	2	4	6	4	2	7	2	4	4	1	1	5	3	0	6	7	1	4	9	3	8	4	3	8	4	4	5	1	6	1	3	4	2	2	1	4	2	5	4	3	4	2	0	3	2	4	7	9
115	4	1	4	3	5	1	4	1	2	2	1	0	1	1	0	5	6	1	3	7	2	5	3	2	8	0	0	3	0	2	0	1	1	2	2	1	3	2	4	2	2	3	0	0	3	1	2	3	6
125	3	1	2	2	2	1	4	1	1	1	1	0	1	0	0	2	4	1	0	6	1	3	0	0	6	0	0	1	0	0	0	1	1	1	1	0	1	2	4	0	0	2	0	0	1	1	1	2	2
135	2	1	2	2	2	1	2	0	0	0	0	0	0	0	0	1	3	0	0	5	0	2	0	0	1	0	0	0	0	0	0	1	1	1	1	0	1	1	2	0	0	1	0	0	0	1	1	2	2
145	2	0	2	1	1	0	2	0	0	0	0	0	0	0	0	1	2	0	0	5	0	0	0	0	0	0	0	0	0	0	0	0	0	1	1	0	0	1	2	0	0	1	0	0	0	0	1	1	1
155	1	0	1	1	1	0	1	0	0	0	0	0	0	0	0	1	0	0	0	3	0	0	0	0	0	0	0	0	0	0	0	0	0	0	0	0	0	1	1	0	0	0	0	0	0	0	0	1	1
165	1	0	1	1	0	0	1	0	0	0	0	0	0	0	0	0	0	0	0	0	0	0	0	0	0	0	0	0	0	0	0	0	0	0	0	0	0	0	1	0	0	0	0	0	0	0	0	1	0
175	1	0	1	0	0	0	1	0	0	0	0	0	0	0	0	0	0	0	0	0	0	0	0	0	0	0	0	0	0	0	0	0	0	0	0	0	0	0	1	0	0	0	0	0	0	0	0	0	0
185	1	0	0	0	0	0	0	0	0	0	0	0	0	0	0	0	0	0	0	0	0	0	0	0	0	0	0	0	0	0	0	0	0	0	0	0	0	0	0	0	0	0	0	0	0	0	0	0	0
195	0	0	0	0	0	0	0	0	0	0	0	0	0	0	0	0	0	0	0	0	0	0	0	0	0	0	0	0	0	0	0	0	0	0	0	0	0	0	0	0	0	0	0	0	0	0	0	0	0
Supplementary Figure 2k
	WT+AAV-Ctrl															WT+AAV-SIRT6															Sirt6 cKO+AAV-Ctrl															Sirt6 cKO+AAV-SIRT6
Apical	1.08514	0.908174	0.980052	1.02332	1.30577	1.20305	1.06694	0.919004	0.952671	1.15316	0.899156	0.968727	0.907564	0.887394	1.04188	1.00598	1.23389	1.26551	0.839292	0.947492	0.875676	0.818201	1.24733	1.07697	1.08486	1.15266	0.867926	1.25855	1.03062	1.05458	0.498155	0.609993	0.432855	0.421007	0.377061	0.443056	0.540424	0.536226	0.597321	0.482116	0.420113	0.511509	0.400802	0.554851	0.599931	1.13076	1.19109	1.30179	0.930828
Basal	0.962854	1.17203	1.01194	1.2924	0.913752	1.16435	1.24235	1.27169	0.994077	1.05449	1.0579	0.939482	1.05063	1.15741	0.822133	0.894932	1.23505	1.14743	0.843139	0.920948	0.931627	1.0697	1.14468	1.27199	1.3148	1.13056	0.910833	1.03324	1.24768	1.16372	0.420772	0.456232	0.538569	0.580348	0.57824	0.402994	0.558436	0.591458	0.541913	0.58379	0.473153	0.568343	0.47536	0.48583	0.585095	1.18968	1.12862	0.894779	0.912339
Supplementary Figure 2l
Apical
	WT+AAV-Ctrl															WT+AAV-SIRT6															Sirt6 cKO+AAV-Ctrl															Sirt6 cKO+AAV-SIRT6
Mature spines	75	73.0769	68.75	72.2222	72.7273	71.4286	70.5882	73.3333	68.421	73.6842	66.6667	75	75	69.2308	70	77.2727	70.5882	75	72.973	73.3333	72.2222	70.5882	75.7576	70.5882	73.3333	72.2222	71.4286	69.2308	73.0769	74.0741	60	65.5172	58.6207	61.5385	65	60	64.7059	58.3333	63.3333	65.2174	62.963	66.6667	64	63.6364	64.2857	69.2308	71.4286	73.0769	73.3333
Filopodia	5	7.69231	6.25	5.55556	6.06061	4.7619	5.88235	6.66667	10.5263	5.26316	8.33333	6.25	5	7.69231	5	4.54545	11.7647	6.25	5.40541	6.66667	5.55556	5.88235	6.06061	5.88235	6.66667	5.55556	7.14286	7.69231	7.69231	3.7037	5	6.89655	6.89655	7.69231	10	6.66667	5.88235	8.33333	6.66667	8.69565	7.40741	6.06061	8	9.09091	7.14286	7.69231	7.14286	7.69231	6.66667
Others	20	19.2308	25	22.2222	21.2121	23.8095	23.5294	20	21.0526	21.0526	25	18.75	20	23.0769	25	18.1818	17.6471	18.75	21.6216	20	22.2222	23.5294	18.1818	23.5294	20	22.2222	21.4286	23.0769	19.2308	22.2222	35	27.5862	34.4828	30.7692	25	33.3333	29.4118	33.3333	30	26.087	29.6296	27.2727	28	27.2727	28.5714	23.0769	21.4286	19.2308	20
Basal
	WT+AAV-Ctrl															WT+AAV-SIRT6															Sirt6 cKO+AAV-Ctrl															Sirt6 cKO+AAV-SIRT6
Mature spines	75.8621	74.1936	69.697	76	70	73.3333	70.5882	69.5652	75.8621	68.421	71.4286	70.5882	67.7419	73.913	69.5652	68.75	73.6842	71.4286	72.9167	72	75	73.6842	75	73.913	72.2222	71.4286	75.8621	74.0741	69.2308	73.3333	62.5	65.8537	58.3333	60	64.7059	61.5385	63.6364	59.4595	58.3333	60	62.5	64.2857	62.5	60	59.4595	75	75	70.8333	70.2703
Filopodia	3.44828	3.22581	6.06061	4	7.5	6.66667	5.88235	8.69565	3.44828	10.5263	4.7619	5.88235	9.67742	4.34783	8.69565	6.25	5.26316	7.14286	4.16667	8	6.25	5.26316	5.55556	8.69565	5.55556	7.14286	6.89655	3.7037	7.69231	6.66667	6.25	4.87805	8.33333	10	5.88235	7.69231	6.06061	5.40541	8.33333	6.66667	8.33333	7.14286	8.33333	10	8.10811	4.16667	6.25	8.33333	8.10811
Others	20.6897	22.5806	24.2424	20	22.5	20	23.5294	21.7391	20.6897	21.0526	23.8095	23.5294	22.5806	21.7391	21.7391	25	21.0526	21.4286	22.9167	20	18.75	21.0526	19.4444	17.3913	22.2222	21.4286	17.2414	22.2222	23.0769	20	31.25	29.2683	33.3333	30	29.4118	30.7692	30.303	35.1351	33.3333	33.3333	29.1667	28.5714	29.1667	30	32.4324	20.8333	18.75	20.8333	21.6216
[truncated: 91 more columns]

[truncated: 6 more sheets: Supplementary Figure 3, Supplementary Figure 4, Supplementary Figure 5, Supplementary Figure 6, Supplementary Figure 7, Detailed statistical data]
